# Supplementary material for: Pharmacologic LDH inhibition redirects intratumoral glucose uptake and improves antitumor immunity in solid tumor models
Source: J Clin Invest. 2024 Sep 3;134(17):e177606. doi: 10.1172/JCI177606 (PMC11364391; doi:10.1172/JCI177606)
Supplement: Supporting data values [file jci-134-177606-s246.xlsx]

## Sheet: Figure 1A - noncancerous
Adipose Tissue	Skeletal Muscle	Tibial Artery	Coronary Artery	Heart	Visceral Adipose	Uterus	Vagina	Breast	Skin	Minor Salivary Gland	Cortex	Adrenal Gland	Thyroid	Lung	Spleen	Pancreas	Esophagus	Stomach	Colon	Small Intestine	Prostate	Testis	Tibial Nerve	Skin	Heart	Cerebellum	Cells - Cultured fibroblasts	Whole Blood	Aorta	Lymphocytes	Pituitary	Brain - Frontal Cortex (BA9)	Brain - Caudate (basal ganglia)	Brain - Nucleus accumbens (basal ganglia)	Brain - Putamen (basal ganglia)	Brain - Hypothalamus	Brain - Spinal cord (cervical c-1)	Brain - Hippocampus	Brain - Anterior cingulate cortex (BA24)	Ovary	Brain - Cerebellar Hemisphere	Liver	Brain - Substantia nigra	Kidney - Cortex	Brain - Amygdala	Cervix - Ectocervix	Fallopian Tube	Cervix - Endocervix	Bladder
6.94986	4.27889	7.30787	6.05959	5.73818	6.11876	5.55606	6.20698	5.6102	6.10479	5.43066	3.97744	5.60984	5.92852	6.32023	5.82305	4.55314	5.71472	4.54648	5.99968	6.34879	5.76488	4.67096	5.8545	5.70111	4.24161	4.82028	7.61874	5.67915	5.97203	6.77708	5.96666	5.48894	5.07392	4.46992	4.5868	5.65844	4.62006	3.92178	4.73883	5.35753	5.25697	4.39999	5.07455	4.90897	4.06079	4.77996	5.2051	5.92932	6.35524
6.28842	6.76677	6.46022	5.65599	4.74754	6.27288	5.07642	5.23111	5.24702	5.69373	5.19296	4.82028	5.19018	4.81462	4.98498	4.81786	3.31419	5.32836	4.16992	5.37851	6.27815	4.15716	4.54266	5.144	6.08131	4.41025	4.42209	7.24922	5.95298	6.08882	6.91274	4.5931	5.44717	3.60141	4.52374	3.33613	5.30181	5.00395	3.45284	5.20126	4.49781	5.08451	5.22843	3.27903	3.8906	4.19434	4.72739	5.55141	4.50921	5.51625
5.62978	5.50085	6.00487	5.54244	4.85981	6.0965	5.59583	6.35193	5.58274	5.76016	5.79758	4.42784	5.358	4.39061	5.68528	5.08698	3.67933	5.6771	3.86094	6.03285	5.9862	4.85281	4.6357	5.36644	5.88137	5.20839	4.98429	7.90655	5.55837	6.42697	7.08423	3.95776	5.3235	5.07079	4.79662	4.55892	4.48379	3.97594	4.05958	5.43022	5.38312	4.92144	6.12621	4.22493	6.784	4.24276	4.77068	5.41031	5.40087	5.52983
5.97762	6.20718	5.97457	6.35001	4.57862	6.18621	5.14749	5.29129	5.48646	5.83686	5.86958	4.91192	5.53497	5.21003	5.33513	4.79827	5.3547	5.62221	5.54166	5.19684	5.72815	4.15057	4.31428	5.32057	5.89578	2.81541	4.97673	6.80439	5.0389	6.36733	7.15929	3.64179	5.00797	5.0219	4.21079	4.37399	5.03435	4.14171	3.74289	3.49134	5.41432	3.78214	4.24935	4.23974	6.64678	4.67935	5.96845	5.34233	6.06611	4.99789
5.52744	6.84033	6.68361	6.22039	5.1665	7.22475	4.83151	6.00364	5.8922	5.62798	5.18066	4.78666	5.57291	5.03435	5.18962	4.88356	4.01566	4.69318	4.7032	5.97406	6.17212	5.17445	4.80648	5.29982	5.26528	3.98453	4.52991	7.22548	5.34281	6.07004	6.72347	4.02285	4.56539	4.82189	5.42186	4.71761	3.30505	3.70844	3.81507	3.61926	5.24333	4.61492	4.07855	5.04084	5.50452	3.69833	5.26528	6.28972	5.02454	5.75922
5.70378	6.53131	6.1591	6.36973	4.15041	5.53812	5.31861	5.65948	5.31222	5.60764	4.41207	4.58578	4.89035	5.79362	6.00685	5.2601	3.70844	5.70811	4.71939	5.61786	6.13079	5.89935	4.62006	5.55721	6.07074	5.01595	4.74057	7.36455	5.15445	6.5116	7.39634	4.57016	4.87825	4.69226	3.98304	4.5586	3.27412	4.86059	3.69038	3.15828	5.19073	4.8235	4.17269	3.25963	4.81705	3.15145	4.93663	5.5549	4.86059	6.24456
6.09289	4.29579	6.29249	5.09252	2.60269	5.46086	5.09375	6.0249	5.1162	5.58161	5.69508	5.20236	5.47143	5.64933	5.09926	4.94307	3.78895	5.83042	4.28055	5.03955	5.61167	4.14472	4.69043	5.94306	5.58612	2.55568	4.55587	6.98286	5.05497	6.17399	7.11802	4.38801	3.9052	4.54849	4.44265	3.92257	4.24377	4.47779	4.331	4.58558	4.6386	5.0133	5.03565	4.8235	5.6269	3.08603	5.80604	5.2928	5.12634	5.4823
5.3845	5.55141	6.31825	5.88332	4.47495	6.36458	5.63372	5.66816	5.0389	6.08791	5.10655	4.07669	5.65529	5.21602	5.3725	4.80238	2.61154	5.95713	4.33441	6.03954	5.81204	4.98292	5.02782	5.28574	6.14268	4.72206	4.90676	7.09423	5.54908	6.25996	7.10497	3.86598	5.00529	4.23193	4.14155	4.38975	4.47438	3.42687	3.88896	3.42328	5.58425	4.91779	7.54961	3.95872	4.86599	4.16154	5.12871	5.42583	5.28928	5.17671
5.42539	5.78751	6.11523	6.09312	4.8752	6.44079	4.73444	5.34138	5.2923	5.92986	5.50492	4.00824	5.26992	4.70953	5.40538	5.10048	3.32432	5.54518	5.74844	5.14166	5.79423	4.62104	4.87443	6.165	5.80423	5.73366	3.91202	7.00579	3.34215	5.86958	7.43011	3.89019	5.16821	4.49502	4.64247	4.44218	5.06196	3.93143	2.98467	2.8184	5.01728	4.91339	6.47204	3.84567	5.57557	4.1239	6.06518	4.29442	4.86445	5.80934
5.83218	5.31567	6.73114	6.17087	4.88658	6.18539	5.04019	6.02248	6.33363	5.72097	6.31155	4.47609	5.26992	5.15387	5.44631	5.07455	4.45644	6.1284	4.813	6.39509	5.17558	5.77951	4.77407	5.60947	6.11457	4.15246	4.48255	7.12206	5.33658	6.41967	7.23346	4.87443	4.64054	4.78582	4.3526	4.58823	4.62889	3.25579	3.59127	4.86445	4.83469	4.83151	5.18459	3.91582	5.58312	4.14741			5.07079	4.77828
6.16752	5.21819	6.663	6.14182	5.0962	5.54244	4.69775	5.9378	5.60175	5.89715	5.53694	4.77576	5.52106	4.79744	5.58612	5.04665	2.60786	5.37851	4.72028	5.33994	5.23484	4.0266	4.50092	5.36644	5.86901	4.0469	4.89635	7.40123	5.8659	5.9535	7.28756	4.61433	4.90082	4.60667	4.33912	4.86445	4.61205	4.26872	2.99473	3.53456	4.18281	4.35517	4.54807	3.68286	4.29388	3.57823				5.35375
6.34651	4.52915	7.04229	6.79761	3.96386	5.00395	4.8331	5.69036	5.0252	5.61386	5.44717	3.79975	5.59953	5.25593	5.07079	5.30131	3.28541	4.40036	3.58518	5.6458	5.36035	4.43782	4.6625	6.12643	6.04168	3.1722	4.67749	7.19068	5.0626	6.5215	7.39018	3.9056	4.00715	4.57079	4.15324	5.23111	4.52201	3.82777	3.1506	4.39148	4.43734	4.93663	3.89671	3.05259	3.78601	2.98871				5.63408
5.52466	5.63121	5.38816	6.42178	5.33561	5.66746	4.95583	5.41965	5.45831	5.77331	5.73818	4.8941	5.69709	5.9089	5.61386	5.115	4.45202	5.2832	5.09926	5.34711	5.48852	4.68491	4.88884	5.57897	5.69508	5.50167	4.85281	6.96791	4.70773	6.61285	7.35883	5.54087	4.87137	4.62301	4.7265	3.01896	3.77643	4.59532	4.18799	4.83945	4.32836	5.47814	5.04471	4.46809	5.80694	4.17131				4.82591
5.58274	6.16982	6.00339	5.68935	5.29832	5.86533	4.99247	5.0733	6.01884	6.73661	5.39907	3.66484	5.21656	5.61532	5.31321	5.20401	5.24755	6.09176	5.20675	5.17784	6.00537	6.03165	4.23295	4.90527	5.82216	4.82591	4.92144	7.16472	4.9229	6.1506	7.10661	4.93663	4.53988	4.79165	3.43431	3.83859	3.84267	4.09651	4.87901	3.27033	6.02296	5.24175	4.96564	3.90641	5.99146	4.27639				4.78248
5.99496	5.6113	6.84705	6.0142	5.05752	5.70478	4.33624	6.61029	5.52585	5.9197	4.84655	4.46072	6.45189	5.17105	5.92506	4.6606	3.83988	5.50411	5.69709	6.65325	4.63667	6.10189	4.57646	5.74492	6.60177	4.81218	4.95371	7.30047	6.03859	6.31192	7.18007	4.0853	4.62104	3.10189	2.35868	4.84968	6.01274	3.9925	5.13932	4.47586	5.22144	5.59545	5.82836	4.79496	5.87493	4.46717				6.9489
6.09063	6.47958	5.91566	5.33078	4.77068	5.47353	5.55837	4.97811	5.25541	5.83042	4.77153	5.32399	5.67881	5.53891	5.37342	5.26321	4.43722	5.40807	6.25748	4.98224	5.3627	5.84759	4.40855	5.70744	5.70645	3.60468	5.50898	7.15851	5.31763	6.49042	6.77799	4.17439	4.24878	3.40186	4.62497	4.07822	4.41098	4.62791	4.57872	4.36526	3.88198	4.57347	5.23751	5.5518	5.43764	4.47768				4.75445
5.43895	6.73827	6.46785	6.13621	4.73532	5.95636	4.38002	6.1794	5.57291	6.16289	5.73431	4.37789	5.85936	5.72554	5.65354	5.20236	4.11447	4.10495	5.29531	5.585	5.09681	4.24377	4.39123	5.80061	6.61083	5.94986	4.85281	7.21082	4.24606	5.8836	7.41818	5.14575	5.41254	4.30298	5.02716	2.4301	4.37412	4.14472	3.82254	4.25675	4.50214	5.0133	5.66919	3.92809	5.58762	3.73314				5.14517
5.66539	5.04921	7.03174	5.97813	4.31455	5.42803	5.28422	5.81622	5.6458	5.90291	5.51544	4.80238	6.23107	5.09129	4.99654	4.81786	3.20761	5.75669	6.63582	5.1358	4.90305	6.15846	5.02256	5.44889	5.88583	4.95723	4.67563	7.16781	5.19905	5.82836	7.30452	4.35786	5.46341	4.8926	3.61765	4.26956	4.69501	4.03052	4.21789	5.05433	4.25377	4.70411	4.99179	4.62104	5.4476	3.82254				5.36738
5.70844	5.52943	6.17379	6.46006	5.7091	6.49072	5.21765	5.99021	5.77517	5.50085	5.35988	4.74754	5.79515	5.32788	5.1156	5.0363	2.5177	4.79082	5.47479	5.21221	5.36831	5.62149	4.70592	5.81532	5.35138	4.47643	4.65681	6.8514	5.1556	6.95273	7.13887	4.6357	5.09436	4.13421	4.55019	4.89709	3.43656	4.59036	3.49711	5.34186	5.89247	4.78164	6.764	5.06449	4.48807	2.9663				5.06828
6.14075	4.98703	6.27137	5.73947	4.97328	6.25537	4.83231	5.17445	5.48521	6.0302	5.66919	4.35658	5.97177	5.25958	5.72848	4.81786	3.23868	4.90008	3.78351	6.68761	5.2428	4.61284	4.84733	5.02848	6.18621	3.34463	4.15025	7.16085	6.09965	6.79324	7.26403	4.98086	4.88129	4.96564	4.24935	3.81639	4.95583	4.51852	5.15733	5.34281	4.24978	5.20291	4.61066	3.48676	4.05941	4.23642				5.23164
6.10009	5.93595	5.84064	5.65179	4.42831	4.85671	4.63473	5.25123	5.55837	6.08518	5.66816	4.8729	5.5518	4.98907	6.35246	5.28219	3.77092	5.27913	5.34663	6.06239	5.57253	5.52466	4.84103	6.58286	5.56529	5.60286	4.86522	7.35308	6.02804	6.42422	6.71611	4.79744	5.3235	3.42556	3.92138	3.61685	5.32982	3.89039	4.94805	3.73194	5.49141	5.0337	6.52591	3.1604	3.4956	3.35236				5.91728
5.90591	5.15271	6.58133	6.23421	4.80484	5.51986	5.31419	5.69709	5.97381	5.57253	5.8354	4.85671	5.76425	5.43721	6.06192	5.60837	4.28207	5.89302	6.12687	4.88356	5.31861	4.67563	4.37475	5.37851	5.97177	3.7542	4.22786	7.07496	5.97635	6.73507	7.17319	4.23844	4.23671	4.56174	3.42426	3.85164	3.05542	3.47507	4.0644	4.79744	5.60323	4.90602	4.64631	4.19087	5.33754	4.56882
5.65913	5.77455	6.91771	6.36268	5.46214	5.33272	4.9395	5.59248	5.69575	5.49059	5.27709	4.6415	5.4848	5.33754	4.90082	5.50696	4.26	5.51544	4.88356	4.77912	5.85736	4.94021	5.58011	5.53655	5.98318	3.49347	4.88053	6.79335	5.18794	5.88721	6.95464	3.91062	5.37482	3.7143	4.73532	4.47949	4.21509	4.38826	3.97875	4.23657	5.3725	5.44674	2.59227	4.46499	4.47665	5.1168
6.38873	5.1801	6.57438	5.818	4.75617	5.77951	5.68085	5.43285	5.78105	6.07558	4.58965	3.73791	5.68426	5.08203	5.27197	4.38652	5.8605	6.67317	3.96689	5.39454	5.44544	5.49676	4.47688	5.9977	6.06402	4.93375	4.03265	6.80628	6.22772	6.31373	6.88213	3.6491	5.28523	3.81242	4.34536	4.25419	5.04793	5.06449	3.99783	4.39433	5.24333	5.25332	4.12794	4.42509	6.08245	4.10808
5.58949	5.70111	6.34529	5.63907	4.63376	5.85908	5.26992	5.15963	5.51504	5.37805	5.37667	4.85359	4.36029	5.53141	4.96773	5.40448	3.97029	5.544	6.16479	5.97432	5.34615	3.87785	4.70682	5.24175	6.55408	3.03206	5.05497	6.12315	5.49717	6.53219	7.23921	3.7663	5.13932	4.63473	4.3019	4.15841	3.57655	4.65871	3.06292	4.33218	5.41254	5.34663	6.18539	4.10231	3.69759	4.91998
5.7792	5.61532	5.94359	6.39292	6.38755	5.99968	5.68731	6.00117	5.39635	5.3799	4.51874	4.02499	4.76729	5.58949	5.96768	5.26321	3.8002	5.6412	4.12633	5.80272	5.90291	5.3409	5.13815	4.98839	6.20051	4.3963	4.76814	6.06425	5.73722	6.14975	7.32647	3.75864	5.44846	4.58568	4.08446	4.77153	4.43616	4.64343	4.41872	4.35221	5.34377	3.19581	6.07189	5.29782	6.53437	4.33847
5.34138	6.3663	5.75352	6.37911	5.5603	5.56337	4.55325	5.81711	5.71736	5.50979	5.16935	4.87901	5.16078	5.17728	6.29397	5.07892	4.18935	5.28624	5.51906	5.01463	5.32155	4.75617	4.54255	5.10897	5.56987	4.77491	4.97604	7.31389	6.30646	6.37332	7.1317	5.27811	5.40403	3.24025	4.80648	5.16764	5.32593	3.89894	2.4301	4.25547	5.18962	5.18122	4.1463	4.32042	4.89035	4.28785
5.34949	5.90017	7.35947	5.52824	5.26424	6.78852	5.10048	5.32106	5.14225	5.45916	5.76016	4.37399	5.01529	4.75961	5.96461	5.39408	4.9258	5.98242	3.80777	5.58312	5.40358	5.24016	4.82591	6.44286	5.76707	4.37122	4.6812	7.09838	6.01884	5.71703	7.10003	5.17389	3.11396	4.98086	4.86368	4.70139	4.90008	5.56299	4.0692	3.61846	4.63764	4.65776	4.25178	5.10352	5.86817	3.40419
5.4161	5.39635	6.66988	5.99571	6.11744	4.99315	4.47654	5.4848	6.61043	5.31419	5.4566	4.44664	6.33559	4.71223	5.39952	5.46044	4.93087	6.3808	5.5444	6.23147	5.73883	4.99111	4.60056	5.61057	6.37707	5.13991	4.5113	6.96697	5.16536	5.85564	7.23634	4.93375	5.28523	5.21819	2.62322	2.62249	4.78582	4.37952	2.75621	3.84203	4.35748	4.91925	6.31554	5.20181	4.13804	5.23218
5.99146	5.98343	6.80339	5.94017	4.86599	6.47713	4.62006	6.12905	6.80683	6.15316	4.02321	4.83787	4.95583	4.82431	5.65108	5.13756	3.19663	5.77982	4.51689	5.53378	5.51745	5.06702	5.1665	6.16289	6.1897	5.48064	4.81381	7.78531	4.44547	6.49375	6.9976	4.4883	5.19905	5.06133	4.86753	4.72117	4.77491	3.66177	4.443	5.32982	4.51251	5.24755	6.14719	5.18794	4.32466	2.78994
7.19068	6.34879	5.79271	5.97787	4.23729	6.41133	4.58395	5.12812	5.54048	6.39175	5.55837	4.74232	5.94803	6.5841	5.60874	4.87748	4.09917	4.57006	5.56183	5.24228	5.89137	5.03825	4.6625	5.46722	5.907	5.55451	4.82028	6.56456	5.22467	6.30244	7.16935	4.03123	4.21907	4.98429	4.37701	3.44553	5.10473	5.144	2.41591	5.13639	5.80302	3.32432	5.47185	3.95681	5.64403	4.95583
5.83948	5.23857	6.70233	6.47312	3.71941	5.56222	5.82216	5.16192	6.564	5.71472	5.68867	4.64919	5.75985	5.51705	5.04213	4.77912	4.16372	6.0742	5.81294	5.70711	5.26528	4.27263	4.68859	5.70611	5.15213	4.24477	5.01197	7.5863	4.95934	6.18806	7.11314	4.38838	5.15098	3.20112	2.99473	3.48339	4.58037	3.64623	4.42616	4.59633	4.2704	4.8339	5.23218	3.21487	4.45377	3.25501
6.71708	5.90236	6.58769	6.67001	5.13932	5.71076	4.73444	5.73269	6.0983	5.49224	4.18388	4.99383	5.70943	4.72562	4.89335	5.0876	5.17558	5.34568	4.29401	6.38772	5.98796	4.00697	4.69043	5.81503	5.91782	2.8082	4.94805	7.5632	5.30529	5.87437	6.99668	4.6171	5.41699	3.40453	4.36805	4.07091	4.2014	6.28581	4.43663	4.98498	5.02651	3.74266	5.42495	4.31294	4.18738	2.95335
6.01884	5.50817	6.20557	5.82895	4.46901	6.14333	5.3959	6.78751	5.47479	5.98595	5.62906	3.97968	5.57708	5.09375	5.51343	5.16593	5.28574	5.81562	6.18847	6.24553	5.12098	4.4856	4.6171	5.23004	5.1358	3.90741	4.97604	6.16626	4.07073	5.93278	7.04665	5.83276	4.64439	4.82431	4.0282	3.017	5.11259	3.23001	5.40941	4.7484	5.05561	4.84103	5.47814	4.64535	4.97535	3.43302
6.26015	5.4848	6.12709	6.29803	5.69036	5.43329	4.7362	6.01518	6.37315	6.70894	5.42891	4.84261	5.22413	5.02651	5.85708	4.49803	4.01241	6.49088	5.14166	4.6812	4.90305	5.4359	5.04019	5.2918	6.76907	4.05422	5.09681	6.82579	6.37007	5.85364	7.07157	5.2295	5.21927	2.8696	3.13506	4.53753	5.12396	4.13613	3.89813	4.77912	4.11447	4.58303	6.19195	3.3499	4.10726	3.72473
5.50939	6.06773	6.24397	5.3968	5.64509	5.4519	5.25854	4.87061	5.65913	6.03333	5.18235	5.00395	5.47563	5.90971	5.59211	5.0093	4.76729	5.61276	3.99102	6.42503	5.18515	5.17219	4.60647	5.18291	5.63408	3.68487	4.73532	7.63579	4.50976	6.18084	7.30452	4.10841	4.14361	2.87582	4.68767	4.44933	5.24913	4.34419	4.91486	4.56331	4.64919	4.97051	5.35988	4.69592	5.64013	3.64728
5.94986	5.29732	6.13275	5.99745	5.29029	5.96358	4.30095	5.87324	5.68528	5.90863	4.65776	4.67376	5.55991	5.27505	5.91755	5.4223	2.90526	6.07581	4.33139	4.83231	5.07829	5.3033	4.55965	6.05209	7.02198	4.1038	4.65491	6.89599	6.49542	6.3315	7.29777	4.94236	4.99924	3.63601	4.80648	4.14725	3.53106	4.27068	4.26479	4.5038	4.67096	4.67749	6.08859	4.49334	5.05242	4.16465
5.8565	4.2704	6.41116	5.97838	5.31025	6.1249	4.86136	6.77628	5.33175	5.51826	5.09375	3.88875	6.41198	6.03906	5.46468	5.24913	3.65196	5.98368	5.3845	4.72295	5.68698	4.95794	4.56695	5.26683	6.02707	4.80484	4.54701	6.65467	5.87212	6.11258	6.88908	3.55678	4.69226	4.27082	4.49892	4.73356	4.62301	4.35517	4.61907	4.60747	4.55892	5.23431	4.53903	4.03989	4.6625	3.82035
5.87353	6.70613	6.03906	5.70478	5.06575	5.98368	5.16935	6.18765	5.5033	5.81264	5.76362	5.32057	5.89605	5.97863	6.12992	5.22789	3.57934	5.84961	4.58149	5.35847	4.79165	5.81323	5.01926	5.23004	5.92426	4.48729	4.47518	6.97915	5.33994	5.69171	7.35883	3.76838	3.83859	4.86368	4.50447	3.12544	4.20499	3.62167	5.13521	3.12764	5.24333	4.98498	5.61532	4.37273	5.59953	3.8269
5.74524	7.72842	6.30299	5.72945	5.45959	6.15804	4.86136	5.2528	5.78659	6.0249	5.3043	4.64439	5.49635	4.88204	5.84412	5.1156	4.69592	6.35854	4.67656	4.96912	5.28117	5.58762	5.11259	5.49594	5.035	5.47772	5.10776	6.75914	6.52781	6.31391	7.34666	4.48029	4.70139	2.81301	2.80336	3.68512	5.26992	4.4705	3.16674	4.05091	5.51222	4.69592	5.10776	4.67189	4.44758	4.09134
5.72782	5.14049	6.67241	5.70378	4.30109	5.60837	5.19628	6.01078	5.81711	5.73237	4.72562	5.10291	6.3966	4.68859	6.00067	5.13344	5.16593	6.34756	4.92217	5.67846	6.67557	4.3352	5.16479	5.61057	6.39893	3.44298	4.45318	6.86704	5.15387	6.31192	7.04054	3.90399	4.21804	4.43177	3.92257	4.87748	4.67002	4.77153	2.97706	3.25501	4.3306	4.39433	4.28854	4.04024	5.68731	4.64727
5.53576	7.03086	6.4182	6.24358	5.73528	5.75226	4.86291	5.8955	5.0363	5.72129	5.97863	5.00663	5.67264	4.48402	5.19073	5.00058	3.81947	4.50281	4.06834	6.50219	5.67023	5.01197	4.85359	5.62618	6.60827	5.2923	4.508	7.21598	5.98695	6.29175	7.42774	4.02339	5.16593	4.32453	3.7182	5.36551	5.33561	4.49178	4.79331	3.9765	4.81381	4.66908	6.59304	3.62221	5.47563	3.84417
5.96178	5.62402	6.11324	5.73075	4.31241	6.16835	5.33898	5.08389	5.7446	6.65157	5.53022	4.3	5.7414	5.13462	5.51262	5.33465	3.56699	5.02322	4.71043	5.19073	6.19216	4.48153	5.00596	5.23111	6.05068	5.17615	4.44018	7.23993	4.64727	6.55877	7.257	3.98099	5.50614	4.47609	4.96284	3.88896	4.03034	4.56747	4.31053	4.62006	5.57481	4.87137	5.27351	4.82911	4.07652	4.4186
5.98444	6.08632	6.17024	5.86249	4.78666	5.88499	5.72913	5.5576	5.89798	5.95739	5.80754	4.2532	5.74812	4.7766	4.56362	5.15733	4.19238	6.76076	4.44088	6.04144	5.66192	4.39851	5.00797	5.34996	5.56183	5.46933	4.91412	7.2563	5.10837	5.89908	6.68698	3.43946	4.92653	5.14108	4.89709	4.28152	4.90231	4.01998	5.31419	4.79662	5.0093	5.05561	6.05326	3.84972	4.44957	3.65144
6.02707	5.72489	6.2116	5.55837	5.3547	6.1039	4.85437	6.08176	5.70111	5.6047	4.81786	4.33218	5.21494	5.18962	5.86107	4.98703	3.28279	5.58837	4.60757	5.33706	4.98155	6.11633	4.55661	5.43764	5.94306	5.80754	4.49402	7.33237	3.40784	5.3968	6.774	4.20155	5.28473	5.15213	4.36386	4.88129	5.07829	4.3281	3.17346	3.28279	5.50979	4.41498	5.24808	5.19296	4.62497	2.52493
5.75448	5.87268	6.42195	6.15188	4.85593	5.99121	4.85047	5.98419	5.16821	5.64332	4.23425	4.46014	5.48022	4.97949	5.89798	5.06828	2.55645	5.63121	5.83686	6.23147	5.08389	4.2242	4.81867	5.41254	6.2432	4.17393	4.56101	6.97541	5.67435	6.14461	7.22548	3.84631	3.79166	4.05958	4.96424	5.02716	4.78916	3.33826	5.48976	4.27054	3.98843	5.00663	4.62006	4.55556	4.91852	4.00842
5.9509	5.82718	5.88471	5.78167	4.97742	6.36613	5.19462	5.55257	4.97328	5.92104	5.01926	4.60627	5.5999	4.82189	5.50085	4.7397	4.25901	6.80173	4.14694	4.99247	5.05815	5.17615	4.94164	5.48272	5.89523	4.98018	4.45516	7.54697	6.05467	6.05185	6.88336	4.00751	5.06575	5.00529	4.53978	2.77196	3.60658	4.12633	4.60357	4.13661	5.28827	4.97949	5.95012	3.7077	4.83151	3.88629
5.61167	6.10947	6.48753	7.03174	4.10446	5.58575	5.58762	5.63586	5.91566	5.64368	5.42142	5.54322	5.34854	5.92319	5.84932	5.34758	4.46625	5.9522	5.1156	5.42891	5.54087	4.65966	4.30717	5.41432	6.2116	2.51366	4.22493	7.03878	6.47064	5.8545	7.21964	4.86753	5.30081	4.21287	4.80893	4.45609	3.61227	5.42759	3.41148	5.1358	4.59935	5.1985	6.2613	4.97051	5.38861	3.79661
6.38401	4.65301	6.897	6.20939	5.07892	5.57215	5.54283	5.74236	5.96204	5.89962	5.63157	5.11739	5.29481	5.70312	5.15502	5.40403	3.95623	6.23969	5.48355	5.75543	5.67538	4.94592	4.72562	5.80934	5.89275	4.36437	4.8729	7.2807	5.57291	6.42308	7.3473	4.49446	4.98429	5.05114	3.92435	4.63279	5.54985	4.82028	3.2745	4.59673	5.72129	4.52537	5.36598	5.33706	4.81624	4.26367
5.56183	6.02296	6.42276	5.86477	5.99471	5.68833	5.18683	5.81741	4.8828	6.1671	5.74204	4.58078	5.11919	5.27556	5.78259	5.00395	5.07954	5.52146	5.6047	5.41788	5.87858	4.2005	4.53882	5.31665	5.719	5.00663	4.83071	7.52456	5.32447	6.32615	7.23201	3.93554	4.93087	2.68853	5.06386	3.44808	3.62301	3.65506	3.02868	4.80156	4.042	4.91998	4.91632	4.26381	4.78832	3.61523
5.81473	5.23591	6.53626	4.98839	4.87901	5.90781	6.10278	5.92586	5.63764	5.88999	5.49018	4.72206	4.98224	5.27351	5.73431	4.77068	4.75186	5.26889	3.98006	4.76303	5.6124	5.43982	4.77322	5.70943	6.09108	2.79606	4.58098	6.94794	5.14283	6.3347	7.23418	4.2038	4.82028	4.71223	4.76388	4.46165	4.96842	4.19328	3.61738	5.14517	5.35044	5.08883	4.45841	4.50014	5.71998	4.17884
5.57253	5.99396	5.86249	5.80272	5.26217	5.40896	4.90453	4.73444	5.42319	5.50167	5.25541	4.98907	5.56682	5.32593	5.05752	4.94876	5.0186	4.74927	4.48796	5.56068	5.03109	5.46975	4.62006	5.59508	6.52898	5.72097	4.91925	7.62071	6.43679	6.64249	6.80981	6.29231	5.01197	5.0389	4.52342	3.83363	5.14575	4.64823	3.86744	3.86073	4.74057	5.23591	3.02432	3.89569	5.0113	3.3189
5.78321	6.18146	6.40737	6.40142	5.46298	5.87296	5.20675	5.24492	5.80664	5.27556	5.90563	4.90527	5.28219	5.0376	4.90453	5.36551	5.61641	5.44717	5.23431	4.72916	5.99993	6.25805	4.95512	5.49922	6.578	5.05114	4.54063	7.60489	5.0876	6.51856	7.16549	5.0073	4.49099	4.37336	4.82511	4.92217	4.44465	4.08362	4.36767	3.93418	4.82431	5.02322	3.63627	5.82334	5.54674	4.62006
7.01302	6.0965	5.88471	5.53576	5.41075	5.65599	5.30081	5.57633	4.80238	6.0164	4.39938	4.99856	5.76331	5.4359	4.79991	4.95723	4.52851	5.58274	3.54212	6.3675	5.34042	6.51738	4.66908	5.73979	6.2873	5.73947	4.6415	7.6587	5.8499	6.30992	7.41518	4.2201	5.3038	4.98292	3.43528	3.66638	4.86907	4.49736	4.05647	4.84497	5.31665	4.51404	6.49632	4.59855	5.77672	3.05117
5.66227	7.06133	5.75162	5.94359	6.07074	6.20617	5.39771	6.08085	5.76268	6.28058	4.83231	3.89223	4.54393	5.82836	5.56758	4.57687	3.86723	5.47395	4.70048	5.56758	5.60837	5.0389	4.60377	5.30231	5.77269	2.20431	4.88809	7.79317	5.09681	6.91968	7.1301	4.77153	5.60764	4.46211	2.30478	4.36919	4.26127	3.97987	3.74573	3.90217	4.75703	4.1281	4.05422	4.19494	4.33742	4.40513
5.8545	5.70011	6.46287	6.2174	5.37805	6.13166	5.22736	5.41832	5.28928	5.73754	5.60837	4.52613	5.71736	5.51343	5.77672	4.75617	4.23657	5.27964	4.89035	5.97483	5.76895	5.01463	5.09804	5.50533	6.02175	4.3809	4.79414	6.51397	5.95765	6.46739	6.83432	4.01656	5.5322	4.68583	2.75621	4.70773	5.30281	4.71402	3.95144	3.74974	6.59209	3.89366	5.26269	4.40587	4.77744	4.67189
5.7226	5.5649	6.41967	6.31843	5.30579	6.64027	5.70711	5.72424	6.35802	5.83071	5.95376	4.48199	5.7446	4.84419	5.40448	4.50778	3.83493	6.39259	4.97259	6.08404	5.56068	4.93231	4.58792	6.11633	6.47204	4.56819	4.56612	7.50329	6.76169	6.42811	7.1507	4.65491	5.26837	4.51295	4.44594	4.64247	4.29524	4.85748	4.38427	5.43066	5.18403	4.33834	5.59694	3.29843	5.65284	3.80198
6.04808	6.17628	6.09447	5.32057	5.0733	5.44674	4.77576	5.76926	5.62942	5.88805	5.08636	4.43758	5.55953	5.74812	4.99789	4.813	3.27185	6.5925	5.25854	5.80874	5.7589	5.82511	4.60166	5.57063	5.8389	3.21527	4.45795	6.42276	5.22359	6.28021	6.90184	5.7288	4.1981	4.20693	4.89035	4.47779	4.04778	5.14342	4.28717	3.15572	5.33175	4.83628	6.16856	3.22803	5.82186	4.59421
5.76456	5.3137	6.09897	6.51085	4.39284	5.0093	5.19018	6.23127	5.81919	5.84557	4.79082	4.52081	4.63279	5.09681	5.40178	4.71492	3.67858	5.56414	4.43462	5.34377	5.99121	4.99247	4.97466	6.02611	6.01274	3.50586	3.96821	7.21082	5.07204	6.16479	6.99942	5.45532	5.12694	4.05837	3.81595	4.12001	5.07642	5.01662	2.88648	4.05699	4.5931	4.89933	5.63515	5.2923	5.93251	4.08715
5.47563	5.48521	6.55408	6.2112	4.82109	5.78506	5.49018	4.72384	5.78321	6.00512	5.06953	4.14694	6.2984	4.7362	5.43982	5.05943	3.59868	6.46552	6.13231	5.04343	4.46257	5.14049	4.56185	5.22252	5.91323	4.39765	4.87748	7.58172	5.47185	6.32023	6.97541	4.64631	5.1665	3.14544	3.27147	3.59457	4.54116	4.3594	4.13389	5.25227	5.56337	4.75186	5.28675	3.47908	4.58252	4.19795
6.07833	6.51664	6.32257	5.65038	4.96773	5.71373	4.9712	5.59805	5.49224	5.97203	6.10189	4.90082	4.79909	5.06006	5.24175	5.36878	4.73708	5.55876	4.80484	6.40589	5.19739	5.13167	4.84261	5.3627	6.42519	4.75186	4.48526	6.60421	5.65913	7.06305	6.96319	5.02322	5.11199	3.61065	4.65301	2.72524	4.9445	4.52287	2.82731	4.82991	5.97508	4.9287	4.4403	5.52426	5.37157	4.12374
5.65704	5.10534	6.00734	4.88129	4.77491	5.42978	5.54869	6.30792	5.18515	6.11412	5.47521	4.8828	6.04926	5.42054	6.30518	5.76048	3.60631	4.12971	4.57656	5.62402	5.90482	3.99305	4.78999	5.22036	5.75574	2.27511	4.81624	6.59769	5.56145	6.48814	7.1025	3.70942	5.20126	4.0632	4.84182	4.88356	4.06371	4.35234	4.60327	3.80977	4.66344	5.05625	4.94378	4.2851	6.69629	3.9875
6.15994	5.53141	6.80317	6.43069	6.78231	6.25901	4.91339	5.9862	5.64226	6.10658	4.98634	4.38652	5.76644	5.51303	5.60323	5.42451	4.71402	5.67538	4.16091	6.09718	5.13991	5.3725	4.96912	5.64084	5.70744	4.15638	4.82911	6.00389	5.15445	6.35663	7.0067	5.28978	4.1793	4.74493	4.89933	3.45852	2.76443	4.64247	4.97051	4.25092	3.93065	4.88583	6.36078	5.40358	4.50546	4.5183
6.05889	6.63582	6.7353	6.27796	4.99991	6.37059	4.41908	5.81323	6.23441	5.91836	4.51251	4.217	5.5672	5.07016	5.19407	4.99654	4.4865	5.41921	4.01926	6.00067	4.99789	6.26834	4.90823	6.1827	6.53915	5.50858	4.8434	7.44483	6.09289	6.85846	7.41698	3.96935	5.01993	4.27972	4.9287	5.01529	3.60875	4.81705	3.88074	3.92197	4.99789	5.36223	6.22119	4.44512	6.75891	4.48424
5.65529	5.56452	6.70061	5.63372	5.68867	6.8615	3.70795	5.83305	6.0302	6.14825	5.82068	3.92652	4.74319	4.7023	5.59657	4.8926	3.91741	4.60607	4.61264	5.93622	5.75321	4.62203	4.48323	6.37826	6.307	4.42089	4.88809	5.65284	4.79496	5.9962	6.9344	3.46854	4.48436	4.31134	3.88342	3.49438	4.30892	4.53271	3.24142	3.96575	4.10594	5.0113	5.22252	3.17847	4.70773	3.93418
6.15698	6.17608	7.25418	6.11258	4.87977	6.39943	4.43628	6.06379	6.29231	5.84064	5.03565	4.64631	5.17162	4.75961	5.2528	5.45447	4.3995	5.25645	3.96821	5.5936	5.05815	4.49054	4.9395	5.67949	5.81473	3.61685	5.09804	6.69121	6.00092	6.17857	7.43956	4.74057	5.52983	4.62986	4.12584	4.49167	4.84261	5.15848	4.96074	4.21627	4.59229	5.11078	5.72945	4.59239	5.31419	4.40916
5.69441	6.23343	6.11346	5.89137	5.92452	5.47939	5.15329	5.81532	5.55528	5.82836	5.24965	4.53185	5.60064	5.8659	4.71671	5.0505	4.04077	6.34599	4.36475	4.89185	5.01396	4.80402	4.69957	4.94592	5.86249	4.00478	4.61907	7.77486	4.79662	6.22812	7.4776	3.92494	5.59322	4.61611	4.02231	4.1382	4.10396	4.02981	3.70574	5.11439	4.5091	4.85047	5.5576	3.88937	5.2428	4.65205
6.93537	5.65564	5.4311	6.87265	4.71133	6.11677	5.02913	5.81503	6.65144	6.48433	5.87043	4.90676	5.8783	5.31567	5.55606	5.42627	4.54276	5.33417	6.09762	4.6747	5.50085	5.28168	5.04793	5.93912	5.69441	4.35735	4.53303	6.16247	6.13123	6.02635	7.51262	5.47897	4.50756	5.06702	4.95583	3.86031	5.44242	4.44312	3.90339	5.14982	5.60323	5.48355	6.44222	4.59623	4.98086	4.45004
5.99396	6.2395	6.51189	5.59024	5.04536	5.62834	4.83071	5.64226	5.72097	5.97711	5.35941	4.7484	5.58425	5.2918	5.77331	4.64343	4.23033	6.24611	5.17332	5.00462	5.31468	5.07267	4.58955	5.27811	5.82157	4.35427	4.86059	7.2998	4.10049	6.46692	7.30384	4.5326	3.38099	4.88809	3.40718	3.51453	4.85826	4.28524	4.34497	3.65273	5.3909	3.78009	5.04536	5.31123	5.18122	3.07823
6.06727	6.78276	6.61191	5.50167	4.92217	5.27607	5.62834	5.58462	6.47049	5.73754	4.76388	4.62986	5.9428	5.12396	5.89715	5.47143	3.8622	5.4161	4.80893	5.46468	4.98498	4.20886	4.95934	5.42274	6.04477	4.13565	4.77238	7.66763	5.06639	5.96947	7.4061	4.75186	3.51542	4.76559	4.80566	5.45318	5.25332	4.83628	5.26992	4.8956	4.96494	5.2465	6.06192	3.6339	5.9761	3.81969
5.27709	5.08016	5.77517	5.76707	4.92362	5.95506	5.28827	6.36836	5.66573	6.17274	5.6747	5.03825	5.85822	4.62693	5.68765	4.97051	3.77574	4.96215	4.75617	5.40358	5.02651	4.64823	4.90527	5.81054	5.93304	4.12762	4.93087	6.33452	5.74971	6.96602	6.97541	4.30244	4.59573	3.94255	3.78827	3.39047	4.26914	4.69775	3.04262	4.49021	5.01064	5.115	4.71043	4.61492	5.10109	4.54298
5.74716	6.86297	6.08882	6.07764	3.95489	5.78935	5.06512	4.94236	6.20496	4.71939	5.39454	3.93633	5.35091	5.40852	6.4762	5.21656	3.26461	5.82305	4.34355	5.48604	4.68859	4.177	4.6812	5.41921	6.02948	3.42978	4.2775	7.58528	4.6386	6.28283	7.50219	4.06423	5.15848	3.11218	2.13618	3.91262	4.64631	3.68838	3.66022	5.48646	5.93938	4.60176	4.71761	4.7362	5.42759	2.83732
5.65319	5.9135	6.52518	5.25541	5.23697	6.13988	5.46341	5.38541	5.59434	5.65319	5.64332	4.41703	5.68358	5.44025	6.07925	5.11199	4.10413	6.17003	4.38813	5.6863	5.98946	4.86522	4.90897	5.06512	6.06588	3.23317	5.31468	7.20564	5.81054	6.29175	7.22037	4.81867	5.38036	3.92868	4.15025	3.10638	4.0721	4.71133	3.81969	4.33807	5.06639	4.32466	5.59583	4.25958	4.3352	3.35411
5.75416	5.65354	6.26853	6.07374	5.43895	5.96615	5.97024	5.8769	5.34329	5.77889	5.42583	4.97051	5.91943	6.11876	6.53495	5.10595	3.41313	6.09582	4.03989	5.59657	5.74428	4.16434	4.4498	5.52386	6.96414	4.99586	4.68859	7.53903	5.32399	6.71186	7.36328	4.55545	4.90379	4.76388	4.41486	4.16573	5.37528	4.00186	4.32413	5.54361	4.10479	3.48493	5.6846	3.39182	4.99856	5.06953
5.55335	5.11979	6.61392	6.22377	5.11919	6.56202	5.36644	5.21873	6.53495	5.63693	4.89335	4.32015	5.62762	5.66053	5.52386	4.99247	1.85144	4.34055	4.34016	5.57025	5.62726	4.21656	5.06639	5.87886	6.39859	4.43533	4.68767	6.66517	4.74927	5.91377	7.39756	4.87672	5.25645	2.28218	4.76644	4.39987	4.70682	4.25533	4.37008	5.24808	6.21301	5.10716	6.38029	3.76004	4.66155	4.77322
5.79454	5.51303	6.76976	6.07764	5.61495	5.88749	5.6846	6.08313	5.35611	5.37064	4.57883	4.87214	5.44068	5.0337	5.45061	4.77996	3.31528	5.62149	5.63157	5.19462	4.69775	5.6458	4.97259	5.47605	6.2519	5.00797	3.98694	6.32149	4.70139	5.83569	7.11314	3.73933	5.02848	4.99518	4.18236	5.14166	5.00193	3.64467	4.38115	3.89019	5.60654	4.97328	4.49144	4.39679	5.42451	4.30204
5.38404	5.79758	6.82198	6.17566	5.40807	6.12008	5.44889	6.18146	5.47353	6.14118	4.63181	4.75359	5.88416	4.89933	5.86901	4.72028	4.18829	5.15329	4.48131	5.19129	4.77407	5.14866	4.76217	5.80544	6.16961	3.4886	4.80974	7.47193	6.09221	6.26206	7.40062	4.48976	5.36411	2.03379	4.5326	5.35281	4.40891	3.40652	3.61738	5.09681	5.75162	4.97811	3.97856	2.73567	4.08446	4.88507
5.73075	5.37759	6.33026	5.10048	5.07705	5.93542	4.63473	6.00265	5.97711	5.87437	6.23715	5.11919	5.68494	5.29481	5.36457	4.94521	4.51907	5.43677	3.90781	6.3006	5.63907	5.49224	5.273	6.27871	6.0797	5.7091	5.06639	7.5353	4.52548	5.74364	7.48493	4.13677	5.28877	3.32468	4.76473	3.98972	5.09681	3.22008	4.05906	4.73883	5.26786	5.0376	6.0142	5.08451	4.92943	3.45411
5.99521	6.05185	7.00307	6.15783	5.65983	5.82688	5.22575	5.29079	6.35628	5.63157	5.40133	4.50025	5.1504	5.3043	5.38633	5.4651	4.27165	5.88694	4.7397	4.48976	5.14283	4.89185	4.89485	5.65669	5.94175	4.71761	4.76388	6.98379	4.88734	5.98846	7.18614	4.03724	5.4476	4.68213	4.91412	3.77345	4.3979	4.5683	3.44074	4.21627	4.66532	5.0814	5.43022	4.14266	5.1299	4.19132
6.31789	5.2528	6.48723	6.29138	5.15618	5.45873	6.1999	6.6607	5.94017	6.24086	6.11744	5.05625	4.52157	5.6458	5.27402	5.13167	4.03954	5.05688	4.36717	5.03174	5.54752	5.25489	4.63084	5.86278	5.8522	4.99654	4.51514	7.17855	4.90897	6.68786	7.46336	4.42197	4.61314	3.60223	5.0876	4.3814	4.13019	4.8911	3.40685	4.71133	4.77153	5.23857	4.05248	3.73791	4.04533	3.46542
6.22495	5.9967	6.51516	5.49018	5.18066	5.96281	5.13344	5.32447	5.71736	5.92426	5.20291	4.80156	5.48894	5.44198	5.91296	5.0133	3.61254	5.01263	5.91485	6.48631	6.1591	4.24291	4.64054	5.54009	5.64862	4.51939	4.93231	7.36518	5.57671	6.24222	6.8368	3.93163	5.23857	4.80729	4.96634	4.67189	4.42604	4.52005	3.44521	3.98472	5.11439	4.84261	5.31517	4.83708	5.63622	5.15733
6.14311	5.17445	5.75067	6.20415	5.96152	6.0797	5.51946	6.34529	5.85306	5.90482	4.64823	4.92362	5.15156	5.82364	5.99396	5.36644	5.30529	5.69676	4.40525	5.17105	4.78666	5.23644	4.98634	5.81503	5.65179	5.9664	4.43947	6.81179	5.51785	5.68968	7.44015	4.08312	4.37399	3.82297	4.56164	4.27681	4.17899	3.65661	4.92144	4.79909	6.70049	5.14166	5.0186	3.72834	5.53457	3.34955
5.59471	6.34949	6.18229	5.86022	5.00126	6.16289	5.14633	5.92932	5.87296	6.05982	4.88204	4.8729	5.45618	5.92773	5.93251	5.07267	2.89259	5.2832	4.36259	5.52665	5.44932	4.58619	5.36738	5.16593	5.91862	4.87672	4.84812	7.41518	4.37664	6.75902	7.35436	4.11447	5.20894	4.48672	4.94592	5.32545	5.49141	3.81287	5.23271	4.55261	4.39284	5.04729	4.81381	3.80109	5.38861	4.5778
6.36027	6.3168	6.16121	6.21221	5.45404	6.31137	4.88734	6.15592	6.27193	5.61422	4.80811	4.38863	6.2114	5.43808	5.02256	4.68213	2.17031	6.76053	3.51065	5.15156	4.91045	4.44758	4.85981	5.44112	5.40223	4.63181	4.95089	7.01751	6.08972	6.22713	7.49165	4.77491	5.12515	4.15748	4.27583	5.3725	4.5418	5.1504	3.96443	4.07923	4.77238	5.25645	4.99111	3.62541	5.79667	3.10727
6.00611	6.98379	6.70808	6.42697	5.65669	5.33994	5.81592	6.28953	5.64262	5.88832	5.84673	4.85047	5.24913	5.63657	6.18436	4.69957	3.02675	5.91593	3.56076	4.53077	5.25593	5.4566	4.60337	5.56682	5.65913	4.07889	4.30811	6.98657	6.2104	6.27457	7.3518	4.26437	5.39997	4.07906	2.42303	3.96594	4.82911	3.9375	3.78328	5.22413	3.79616	4.96145	6.17191	4.03176	4.73883	4.72384
5.91296	5.74556	6.41034	7.01302	6.50578	5.80724	5.33175	5.21058	6.32005	5.31959	5.59471	4.85826	5.36598	5.76016	5.08016	5.29932	4.25249	5.55141	5.81503	5.13462	5.69474	5.12277	4.90082	5.34996	5.73915	3.19294	5.00529	6.53073	4.56049	6.24067	6.83012	4.36272	5.38587	3.8961	5.0389	4.65491	4.80893	4.11594	3.85566	4.2683	5.85393	4.81543	5.81979	5.29982		3.8582
5.81622	6.16542	5.76738	5.87997	4.95794	6.12052	4.86753	5.92693	5.69877	5.68935	5.77269	5.00529	5.33561	5.12694	5.63942	5.51946	4.84497	5.71076	4.34419	5.81234	5.52146	4.32546	4.59127	5.74716	5.63515	4.43758	4.39704	7.31322	6.16794	7.22911	7.42058	4.87137	3.72014	4.41944	4.83549	3.76422	4.78749	3.95527	3.72038	4.17731	4.71939	3.89853	5.96229	4.85281		4.37387
5.43022	6.80749	6.1192	5.71736	4.67656	5.55024	5.65284	5.66919	5.98796	6.00339	5.22305	4.52103	4.83708	4.81705	5.34138	5.20015	4.23787	5.95038	4.97189	5.33224	4.91632	5.37296	4.78415	5.44846	6.24746	5.91566	4.83708	6.41083	5.9804	6.3101	7.49276	4.2921	5.45275	5.18571	4.17546	4.52005	4.59148	3.35306	4.31241	4.1966	4.01998	4.22288	4.1326	3.66842		4.12907
5.97559	4.18814	6.70613	5.67057	4.61809	5.8003	5.25018	5.98519	5.10776	5.69441	5.15271	5.08512	5.5603	4.99111	5.12337	5.06069	4.26268	3.89549	3.26957	4.56674	4.90008	4.81462	4.75445	5.24386	5.98746	4.13341	4.84733	6.2613	5.02454	6.53987	7.02108	4.09184	2.99072	5.27607	5.0093	4.03601	4.90008	5.40762	3.98972	5.64297	4.18677	5.30728	6.34651	3.86493		3.19704
6.31518	6.26035	6.774	6.08723	6.29545	5.41521	5.62834	5.86618	5.49799	6.73993	5.25541	4.95653	4.6357	5.77889	5.40986	5.23697	3.72642	5.87381	3.20559	5.00529	4.8941	5.03695	4.34588	6.09605	6.19093	5.1985	4.84419	7.688	5.99595	5.98116	7.41035	4.69043	3.92573	3.90318	4.72117	3.27677	2.91939	3.24843	3.08557	5.13932	5.91053	4.34769	4.86984	4.76217		3.72858
5.81919	5.55837	6.02466	5.90835	5.53339	5.55991	4.96354	5.88943	5.42803	6.10613	4.07278	4.7185	5.12753	5.00863	5.48397	5.41832	4.18297	5.33272	3.55592	5.86022	5.73172	4.60797	4.72916	5.99595	6.10635	4.20723	3.69957	7.52887	5.15156	5.91836	7.29641	5.28371	4.79909	4.72562	4.61809	3.35655	4.85203	4.85125	3.76004	5.20346	5.20236	4.84812	5.05879	3.39317		4.67002
5.56873	5.37203	6.53408	6.3028	5.358	6.02562	4.97466	4.99924	6.20395	5.47521	4.93806	3.28129	5.55799	5.35706	4.85671	4.8235	2.92209	4.57605	6.32149	6.03044	5.45275	5.71998	4.35376	5.54479	6.1897	3.30505	4.751	7.55329	6.44111	6.3535	7.02019	4.00497	5.03825	5.28928	3.54847	2.9699	3.79459	3.5636	2.97909	4.93447	5.66365	4.55566	6.24824	3.75654		3.99692
6.04073	5.48022	6.37468	6.06472	5.08883	5.79849	5.69776	5.31714	6.12556	6.03644	5.47772	3.72906	5.88165	5.26269	6.27758	5.1023	4.81381	6.20678	5.51785	5.08265	6.41673	4.80566	4.83469	6.32113	6.46287	3.46636	5.00596	7.7476	4.97673	6.4435	7.29845	3.52282	4.85515	4.52037	4.93231	3.35201	5.6771	4.47404	2.96887	4.02517	4.85748	5.23751	5.84817	4.07397		3.2308
5.92906	5.33754	5.53339	6.39125	4.81786	7.33433	5.32252	6.30463	5.92639	5.95324	5.23164	4.82751	5.27146	5.57215	5.88721	5.23218	5.04019	5.42009	6.0098	5.5649	5.33513	5.73818	4.4754	5.59508	5.56107	3.33719	4.97535	7.84893	5.91323	6.45173	7.35564	4.94663	4.48965	5.36784	4.21376	3.56133	4.82591	4.44159	3.68838	4.96703	5.08883	5.45061	5.40852	3.81088		2.86277
5.4223	5.71637	6.32543	5.53694	4.24032	6.12008	4.54372	6.01811	5.69036	5.45489	5.08389	4.50413	4.79909	5.54048	5.40807	4.83549	4.44041	5.58725	3.98397	4.81867	5.07204	3.94119	4.90971	5.60286	6.23107	3.80555	4.86059	7.73017	5.20236	6.07189	7.15851	4.39642	5.28827	4.66814	4.93303	3.66638	4.47312	3.65816	3.85545	4.37362	5.7677	5.18347	4.89035	4.59208		4.04323
5.92773	5.33609	5.75416	5.61167	5.53497	5.31222	4.95301	5.68085	5.28776	5.81294	5.66087	4.16465	5.57746	5.29682	5.36129	4.90453	4.5777	5.90181	5.21602	5.99196	5.62402	5.17953	4.5656	6.28953	6.31409	3.81683	4.90897	7.15227	4.30041	6.21979	7.17012	4.01386	5.28827	4.55293	3.63627	4.9712	5.24544	4.30379	4.80402	5.24544	4.2026	4.53228	6.20152	3.40552		4.32175
5.72782	4.59613	6.66198	5.88499	4.78582	5.62293	4.67749	5.11199	5.54361	6.44302	5.66227	4.0537	5.56834	5.20456	5.07079	5.36551	2.47654	4.93878	6.383	6.62817	5.77672	4.71402	4.79991	5.27862	5.57519	1.99211	4.76559	6.86182	5.1358	6.13665	7.36834	3.99231	5.63264	4.86214	5.14691	3.26614	5.59322	3.79773	3.51423	4.10858	5.77517	4.17531	6.36595	2.9418		4.16231
5.7134	4.63279	6.11964	5.0133	4.72028	5.42759	5.41921	5.83802	5.7356	5.86278	5.0073	4.81947	5.45275	5.26321	5.96717	5.61786	3.02237	5.78136	4.59815	5.93701	5.76237	4.6606	5.21819	5.73625	5.26683	5.11859	4.45167	6.85604	5.78444	7.02731	6.72034	4.44617	4.52396	5.38861	3.35306	5.20015	3.90298	4.78499	4.67563	3.5636	5.20949	5.18347	4.58863	4.55955		2.68512
6.2546	5.75922	5.80814	6.029	4.53088	5.89962	4.54478	5.4943	5.35375	6.2873	5.57215	4.99315	5.82305	5.26579	6.52224	5.1556	4.12794	5.79909	3.98323	4.89185	5.50696	5.88388	4.46706	5.4311	6.01029	3.21044	4.74493	6.70405	6.1858	6.43036	6.73685	6.20879	4.96215	4.82671	5.05815	4.67935	4.12439	4.5401	3.9499	5.29481	4.84024	5.21058	4.68306	3.89243		4.68491
5.72978	4.03477	6.53553	5.85908	6.33736	5.7513	5.56682	5.49635	5.40941	5.93833	4.70953	4.54457	5.44025	5.86278	4.96004	5.30181	3.41838	6.20859	4.61453	5.35186	5.24175	4.74319	4.71761	5.78628	5.58312	1.55646	3.79166	6.30299	6.25248	6.11213	6.85055	4.36919	5.41298	4.82189	3.77414	3.85227	5.26269	4.52016	4.02231	3.15955	4.89335	5.05306	6.21	3.9849		3.57459
5.64403	5.9592	6.6417	5.76801	5.39044	5.72848	4.4666	6.03787	5.5576	6.286	5.01529	5.06828	5.95142	5.15271	6.20919	4.34769	4.68398	5.37342	6.54276	5.74524	5.37944	4.38365	4.23251	6.46412	5.60764	5.42539	4.85203	7.50769	5.48728	6.41559	7.31455	4.14978	5.4823	4.4754	4.61512	5.10413	5.09804	3.79346	4.32849	3.43237	4.58466	4.99111	6.33789	4.78582		4.90749
6.73709	5.87942	6.40109	5.92506	5.85593	5.25697	4.61105	5.664	6.04737	5.84499	4.69043	4.34419	4.96703	5.26476	6.19338	5.23804	3.61685	5.33513	4.8235	5.87746	4.75875	5.55528	4.56247	5.1162	5.95246	3.53076	4.72827	7.50714	4.6415	6.42891	7.59689	5.91782	5.39997	5.65459	4.64054	5.115	4.18981	4.02249	4.70411	4.79662	4.62301	5.03305	4.37588	3.13245		3.65429
5.66192	6.45975	5.95558	5.9972	5.06953	6.19052	4.94093	5.12931	6.29766	5.24122	5.10352	4.84497	4.57533	5.61203	5.47017	5.54947	3.83016	4.79414	3.78578	5.52943	4.73532	5.0186	4.91632	5.49388	6.6953	3.10414	4.76303	6.2184	5.21548	6.12927	7.20786	3.83146	4.28662	3.16758	4.27277	2.82494	2.91669	4.15183	3.36211	4.99315	5.96152	5.21439	6.20051	5.73269		3.6025
5.98796	6.4742	6.10613	6.01567	3.98155	6.5116	5.91701	5.84064	5.27043	5.85076	5.65704	3.23789	6.67608	6.56541	5.09375	4.95089	3.70795	4.83469	3.52459	5.74716	6.15337	5.34138	4.96004	5.44458	5.99346	3.39786	4.90749	7.73587	4.86214	5.90154	7.1301	4.15198	5.57253	4.94521	3.43528	4.55314	5.42539	4.38203	3.26881	4.63957	5.29682	5.12931	5.13756	4.14504		4.47983
5.53851	5.25123	5.76174	6.01274	5.01728	5.92238	4.72562	5.43416	5.0337	6.31897	4.1851	4.24749	5.42363	4.9712	5.32496	4.8956	4.29251	5.4823	4.1993	5.3877	4.78666	4.80566	4.67096	5.59953	6.04263	4.32453	4.76644	7.7111	5.3725	6.54262	7.19068	3.72256	5.14749	3.89366	4.1273	4.36666	4.6357	4.23657	3.24415	4.32413	4.90231	4.43959	5.97432	3.53544		4.71313
6.04144	5.81174	6.36458	5.41343	4.75359	6.43967	5.21819	5.9862	5.98946	6.41297	4.98292	4.97949	5.84267	5.84904	6.07948	5.14808	5.18066	5.16192	3.57683	5.33994	5.09191	5.01064	4.62595	5.31616	6.07879	5.12575	4.21789	7.82844	6.05373	6.19685	7.34987	4.69684	5.25697	4.58231	3.96784	4.54468	2.75493	3.99139	3.80733	4.96145	5.97711	5.17671	4.5147	4.85593		3.52871
5.86136	6.85224	5.77455	5.96973	4.92435	6.45425	4.46969	5.70145	6.32525	6.51797	5.30827	4.63181	6.01127	5.5483	5.48272	5.75003	2.30088	5.14283	4.26844	5.6058	5.17162	4.55325	4.36729	6.17087	5.74876	2.64333	4.4198	7.58528	5.67573	5.78136	7.28961	3.85672	4.97604	4.53475	5.05625	2.84549	3.70721	2.59077	3.01406	4.21035	5.43895	4.5864	5.51625	4.04568		4.70682
5.92319	5.49141	5.84875	6.06541	3.96537	5.42054	4.8926	5.52585	5.79027	5.77889	5.09252	5.3033	5.9378	5.13403	5.5033	4.9788	2.33049	5.68017	4.65205	5.46722	5.15098	5.31321	4.50336	5.72129	5.73786	2.17202	4.34303	7.20117	5.12337	6.61258	7.3518	4.98839	4.06851	3.54067	3.75396	2.98921	4.21745	3.14544	4.42053	4.35914	4.97189	4.7318	5.98141	2.77071		4.78999
5.69843	6.37161	6.14697	5.53812	5.80242	6.15358	5.52226	5.62474	6.33523	6.44445	5.12218	3.9993	5.35659	5.75574	5.20565	5.25541	4.16713	4.99856	5.83569	5.41254	5.97305	3.67757	5.05497	5.59842	6.61137	5.4519	5.08016	6.73245	6.05115	6.05561	7.31522	3.85057	3.68185	4.45771	4.52991	3.73552	4.90082	3.93789	5.35894	4.96284	4.50656	3.41411	5.1924	5.03109		4.40782
5.72815	5.99121	6.92264	6.96224	4.38776	6.0712	5.59024	5.42978	5.72945	5.74172	5.33513	3.65299	5.69272	5.23591	6.22377	4.67749	5.01396	6.22119	5.25437	5.13521	4.76899	5.55102	4.63957	5.37296	6.60989	4.20245	4.49825	6.67998	4.56017	6.38317	7.20266	5.02716	4.37198	2.87976	5.33946	3.98527	4.74754	5.00863	3.09104	5.10897	5.23004	5.23218	6.02659	4.29919		2.819
6.09897	6.70257	6.17524	6.23245	5.28015	5.9561	4.90082	5.81532	6.11258	5.87493	5.15963	4.81786	4.67376	4.98498	5.86164	5.51866	3.49256	4.50181	5.0814	5.31271	5.43329	4.9287	4.61809	5.33513	5.67846	2.26447	4.87901	7.70751	5.88583	6.21661	7.42058	3.83146	5.47855	3.53689	2.8184	4.94592	3.87785	3.18263	3.67503	5.07767	5.74076	4.93303	4.21509	4.4505		3.76607
5.48811	6.05702	5.80151	6.51115	4.88583	5.63193	5.05815	5.99471	6.56259	5.73107	5.70412	4.84103	4.95864	5.7226	5.95972	4.91925	3.95891	6.64886	5.76519	5.63586	5.33224	4.79579	4.81137	5.62257	5.90127	4.65966	4.56819	6.71659	3.81947	6.09357	7.31522	3.73481	5.30181	5.144	4.84733	2.72261	4.92071	4.14266	4.02517	4.65014	4.26183	4.87748	5.3033	4.40843		2.35774
5.53062	5.82895	6.617	5.68867	5.51181	5.80091	5.07954	5.75953	7.0282	5.9341	5.24965	4.71582	6.13881	5.24965	6.30024	5.15098	5.18178	5.19628	4.29197	6.04643	4.77828	4.7484	4.52807	5.11018	5.55837	5.20565	4.01602	7.76387	5.67641	6.47497	7.16627	4.06303	5.82097	3.43753	5.00797	3.12676	4.95864	2.86505	4.00642	3.7305	4.71761	5.01926	4.1374	4.40097		4.41159
6.09086	5.72064	6.029	6.18539	5.52744	6.03165	5.36971	5.20839	4.55587	5.89825	5.82364	3.68788	4.21213	5.88943	4.64054	5.11739	3.73194	5.33513	4.44265	6.01004	5.85134	5.23644	4.58282	6.2757	7.00488	3.77391	4.70953	7.62608	5.81741	5.87802	7.39572	4.40269	4.89335	5.23325	4.50899	4.09634	4.73795	4.26028	4.7397	4.72739	5.41921	4.86753	3.53223	3.88074		3.62621
6.08632	6.79861	6.04784	5.92104	4.62104	6.50563	5.49183	5.82541	5.39997	5.92158	6.00808	5.21982	5.43721	4.98975	5.39952	5.35988	3.49529	5.66573	5.45104	5.43416	5.26321	4.55293	4.59016	5.27043	5.67195	5.14166	5.0093	7.78489	5.06512	5.43938	7.46394	4.217	4.48187	3.48462	4.96074	4.37071	3.92927	5.1168	3.79121	4.62595	5.14458	5.0376	4.73795	3.47476		4.48503
6.22019	6.99668	6.58631	6.07489	5.46298	5.90645	5.19684	5.26889	5.00529	5.53457	4.44041	3.40086	5.09865	4.84024	5.51464	5.48563	4.0582	5.60101	3.5636	5.33706	5.14633	4.53956	4.80729	5.23857	6.17649	4.5048	4.0692	7.80832	4.84024	5.89137	6.85372	3.71868	5.45532	5.39635	5.19573	3.68412	4.98703	4.09401	4.03654	2.85934	4.8235	5.14517	6.20476	4.68306		4.58487
5.86079	4.82591	5.93648	6.04784	5.20839	5.57784	4.87214	5.34568	6.1827	5.93569	6.20112	3.77483	4.84655	5.04019	5.57897	5.12634	4.00897	5.2575	4.29456	5.36971	5.76016	6.05303	4.77996	5.7262	5.61786	4.83708	5.1625	6.92756	4.83787	6.17149	7.43308	4.10363	5.57481	4.98975	3.64675	3.2064	3.85206	3.57347	4.88129	4.8911	6.02199	5.40941	5.86477	4.13852		3.88732
6.02611	5.8389	6.08836	6.52253	5.31271	5.23271	4.75445	6.17149	5.58462	6.3274	6.06052	4.48717	5.37713	5.65354	5.59173	5.3711	3.88773	5.70877	5.97254	5.66573	5.15213	6.14547	4.60477	6.06146	5.75384	5.14808	4.63764	7.88758	5.54635	5.89743	7.0282	5.39363	5.3235	4.01042	2.55955	4.92071	4.53625	4.45481	3.8963	2.86163	5.7792	4.70048	5.63479	4.84497		3.55449
5.33465	4.87825	6.52693	5.9089	5.64968	7.11477	4.89859	6.08927	5.70578	6.26359	5.28168	4.65014	5.81413	5.62474	5.42671	5.11319	4.0582	6.26947	3.2999	6.3956	5.20565	4.4083	5.15098	5.70478	5.69036	4.02392	3.94584	7.89245	5.49922	5.72587	7.27517	3.58213	5.41343	5.25018	4.44124	3.45157	4.62693	4.13533	3.90258	5.20675	4.71133	5.28624	5.13344	5.01529		4.08193
5.29682	4.65776	6.57452	6.50234	5.48397	6.16184	5.12871	5.81443	6.41247	6.13513	5.38358	3.22922	6.26454	6.09154	6.50549	5.12218	4.89635	6.17254	4.34381	5.89302	5.48314	4.86599	4.79909	5.2694	6.84151	7.03878	4.56424	6.67822	5.5102	5.88666	7.55799	4.0582	5.22252	4.95794	4.64343	4.00406	5.18459	5.09068	4.71939	3.65765	5.11078	4.73532	5.31468	4.96145		3.98434
5.7462	5.35186	5.90072	6.39476	5.39726	6.15846	6.40076	5.25906	6.43519	6.00413	5.32106	4.92725	6.22733	5.41566	5.93727	5.43503	3.07454	4.90453	3.65144	6.1297	5.65214	5.5649	4.79331	5.65073	6.24242	5.02125	4.28758	6.41853	5.47101	5.88332	7.32975	4.68213	4.45062	2.70605	4.32849	3.53515	4.7265	3.1768	2.68239	4.39408	4.58272	4.69501	6.00512	3.97199		4.00168
5.77362	6.67834	6.511	6.10233	5.27197	6.03381	5.68494	5.79515	5.15098	5.743	5.24492	4.36894	5.62762	5.17105	6.05514	4.73268	3.31745	5.66122	5.01728	5.62004	5.55412	5.48521	4.76644	6.06006	6.20091	2.11336	5.12871	7.9848	5.36176	5.95894	6.59633	4.33349	5.06575	3.68788	4.11904	3.68462	5.05114	3.69063	2.52493	4.99991	4.81786	4.56278	5.56605	3.94604		4.52277
6.16605	5.18794	6.39158	6.01713	6.23127	5.50207	5.2428	5.52346	5.48811	5.84093	5.8769	3.3935	5.98015	5.22036	6.1139	4.62104	3.44426	5.17671	3.98639	5.07517	5.04343	4.85203	4.40183	5.24439	5.95454	4.72028	4.74754	7.88005	5.56911	6.15952	6.75577	4.8235	5.25802	4.78164	5.14924	3.68487	4.58415	5.09375	4.95301	4.04708	4.57409	5.0689	5.35941	4.97051		4.08983
5.70545	5.54048	6.85667	5.19462	5.54908	5.66227	4.91779	5.96255	4.88583	5.72685	5.93304	4.64247	5.93463	5.0363	5.61203	5.26165	3.77918	5.65704	4.40097	6.3121	4.92508	4.98429	4.62595	5.15675	5.67915	3.06246	4.65301	7.84698	6.23911	5.98192	7.61628	4.64919	5.38907	3.00964	3.70278	3.52665	3.59813	4.09117	4.06612	2.91723	5.1985	4.65205	4.80974	4.46476		4.18098
5.63907	5.73528	6.01445	5.54713	4.98086	5.85793	4.88809	6.10569	5.79788	5.7134	6.29268	5.10473	4.65681	5.06639	5.67332	5.48728	4.42377	6.30445	3.87183	6.26834	4.94164	4.82028	5.59953	6.37995	6.50189	2.52653	4.15309	7.29166	3.96878	6.06935	7.40001	4.81462	5.17275	4.45446	2.38794	3.03591	4.21302	5.18235	4.58047	4.28469	4.83945	5.01794	4.582	5.21439		3.98006
5.81681	5.64721	6.2102	6.2182	4.88053	5.38724	5.2528	5.87155	5.67949	5.72228	4.87825	3.75138	5.0962	5.14749	6.00092	5.12694	4.67376	5.75384	5.09681	5.71142	5.17953	4.47745	4.95512	6.29858	5.87014	6.2912	3.73981	7.79359	5.39862	6.30207	7.36328	5.62149	5.42186	4.95864	3.86953	4.84968	5.14691	3.47692	2.70538	4.95512	4.78582	4.17884	5.84064	4.76729		4.33664
6.117	6.74888	6.029	6.33275	5.64332	5.00529	5.6175	5.44242	5.71505	5.89908	5.44803	4.1987	5.96589	5.42935	5.39363	5.15098	4.09983	5.92319	3.50736	5.58912	5.61495	5.81443	4.59077	5.85421	5.81622	3.57066	4.00424	7.86519	4.6357	6.37024	6.54564	4.60817	5.68968	2.68512	4.48706	4.22727	5.1168	3.50556	4.49602	4.41607	4.61512	5.13226	5.02585	4.12778		4.56497
5.73075	5.5649	7.23346	5.78167	4.99043	6.71271	5.77982	5.34377	5.95713	6.0393	4.89709	4.90527	5.26631	5.17558	4.85515	4.80484	2.64547	6.36853	4.59694	5.0505	5.67264	5.29782	4.70773	5.36364	6.01811	5.57215	4.50435	7.44132	4.98771	6.29453	6.81366	4.21331	3.46948	3.67706	4.68859	4.21065	4.75617	3.86953	3.77803	4.01962	4.54489	5.02454	4.58914	5.44198		4.90082
5.56758	4.76644	6.40589	6.30974	5.78935	6.35767	5.0733	5.24755	5.26217	6.24008	5.70078	5.08203	5.10897	5.19351	4.77744	5.40493	4.63376	5.20181	4.10611	5.42978	4.65966	4.70953	4.75961	5.63479	6.70356	4.54913	4.85515	7.02554	5.32933	6.41608	7.1285	4.0848	4.29279	3.46854	2.75493	3.54587	4.16107	3.9188	4.94947	5.19185	4.48503	4.88053	3.69908	4.36144		4.38714
6.6953	6.51041	5.98921	6.32113	5.24597	5.51585	4.71582	4.91045	5.3799	6.43839	5.55063	4.02998	5.00663	5.358	6.14804	5.14749	4.32175	5.49922	5.08451	4.65871	5.32301	6.18559	4.78582	5.34854	5.51181	3.44649	5.00997	7.27101	4.0483	5.68256	6.71502	5.58161	5.50858	3.59704	2.21003	3.56502	3.53076	4.44512	3.00171	5.2694	5.06386	4.8339	4.4111	5.6981		4.31495
5.84528	5.44717	6.59878	5.61568	4.61512	6.04926	4.54765	5.74748	5.85593	5.58237	5.79301	3.94119	5.39544	5.24755	5.70211	5.33368	3.43431	5.68664	4.87061	6.39826	5.33417	4.83945	4.5607	5.62834	5.63907	3.12676	3.86472	7.41156	5.39408	6.22059	6.91968	3.47228	5.10958	5.20346	4.47061	4.51338	3.73576	4.39445	3.68462	4.31629	4.63279	4.57708	5.60543	4.57337		4.56195
5.8999	6.13166	6.27965	6.33115	5.33465	5.66435	4.54372	5.48272	4.98292	6.30353	5.52106	4.69775	6.20819	5.22036	5.90127	4.8729	3.20883	6.21421	5.32885	5.21765	5.2933	4.72473	4.65396	5.83276	6.12052	2.1189	4.41025	7.66106	5.42935	6.36423	6.9976	5.33175	5.45959	2.72392	4.62399	5.0073	5.02782	3.24064	4.68028	4.76559	4.37147	4.77068	5.75384	3.86723		4.41788
6.3613	6.02417	6.22654	6.23048	4.76899	5.40538	6.16036	6.92461	6.10702	6.43085	4.98292	5.16821	4.26591	5.23751	5.11979	4.62203	4.42796	6.5582	5.25854	5.40986	5.99745	4.70411	4.64343	6.27004	5.65564	4.5451	4.69775	7.31788	5.97559	6.07787	7.65823	4.41691	5.13167	5.03955	4.20842	4.51426	4.35773	5.59173	4.22625	2.86049	5.98469	4.75445	4.71492	4.87367		4.68859
7.00033	4.15748	5.86788	5.82836	4.88129	4.82671	3.89121	5.60249	5.30081	6.26378	5.86477	3.70451	5.1023	5.89578	4.98975	5.21982	4.09017	5.92077	3.74526	5.59768	5.39862	5.28219	4.75273	5.35186	5.70777	2.66792	4.72117	7.73368	5.64721	6.3331	7.02997	4.35837	4.01476	4.71402	4.72028	4.08732	3.52223	4.41025	3.85545	4.71671	4.69592	4.68767	6.2432	2.83908		4.49781
5.9496	5.47521	6.33576	6.12861	5.14108	6.2188	5.14749	5.03565	5.98921	5.99296	5.40583	4.1218	5.04471	4.61512	6.02587	5.20126	3.14027	5.16935	5.31959	4.17777	5.07829	5.45959	5.0814	5.50085	5.9108	3.79391	4.92725	6.96224	5.62366	6.44222	7.17089	3.87162	5.35044	4.32347	4.90082	4.52786	5.18683	4.75186	4.19026	4.91998	5.07829	5.2575	4.58599	5.5483		4.27916
5.93964	6.18477	7.01392	6.35576	5.25593	5.82275	5.27964	5.9592	5.28371	5.31222	5.23538	3.61281	5.31812	6.00709	5.638	4.55061	3.21406	6.45299	5.41031	5.39635	4.83866	4.87596	4.60956	5.88721	6.17045	5.18906	4.78164	7.76514	5.68051	5.66677	7.08841	4.53088	4.83866	3.64675	3.42426	4.27764	4.50336	4.49792	4.8331	4.83945	4.45933	4.60817	6.17732	4.35324		5.22036
5.907	4.47825	5.73947	6.46583	5.72326	5.86022	5.57177	5.75543	5.54752	5.65669	5.41521	4.21523	4.92144	5.57481	5.88277	5.22575	4.06199	5.46129	5.144	6.07902	5.91134	5.18291	4.4055	5.63408	5.85507	4.49614	5.15213	7.56112	4.93159	6.40241	6.68599	4.44922	4.62301	5.0758	4.39655	2.32347	4.83708	5.07267	3.58878	4.77576	5.2007	4.98498	4.90971	3.15955		4.20901
5.53733	4.17377	5.8186	6.76238	6.374	5.26062	5.74524	5.98871	5.35517	5.66885	4.17639	4.86445	5.67573	4.6357	5.3409	5.7921	4.08396	5.32447	4.59239	5.00596	5.1358	5.39499	4.35195	5.38128	6.54822	4.03442	4.85981	7.26123	5.638	6.01347	7.10332	3.95278	5.14575	4.94521	4.74057	4.79579	5.40672	5.07142	2.47989	4.07855	5.09498	4.91559	6.02296	3.8766		4.93878
6.01689	5.33946	6.43149	5.45575	4.62301	6.32418	5.35659	5.47521	5.16421	6.09537	5.40672	4.98361	5.93516	5.45061	5.40493	5.40672	3.88239	5.28168	5.1665	5.23378	4.81786	4.92798	4.54393	5.66643	5.86448	4.17038	4.27694	7.64731	5.00863	6.219	7.30921	4.35697	4.46418	4.34329	3.11928	4.47949	4.93806	3.78419	4.13788	5.1801	4.52103	5.05879	5.55837	3.61146		4.1148
7.0282	5.6069	5.96461	5.9162	5.42759	5.22252	5.1924	4.78332	5.43329	6.05819	4.78332	5.09006	5.49922	6.12774	5.23963	5.02978	3.64284	5.78259	4.55892	5.46341	5.85936	4.20648	4.44006	5.52306	5.57215	5.71604	4.75789	7.70075	6.75879	6.01932	7.13569	4.33428	4.55082	4.26648	4.14139	4.02856	3.17346	4.91412	3.42719	4.01151	4.84261	3.74195	5.84702			5.26062
5.85965	4.96634	6.83497	6.26321	5.08078	6.41853	4.8828	5.22036	5.65319	5.91809	5.8886	3.60577	5.27607	5.25645	5.56643	4.95089	3.94739	5.39726	3.5562	5.85507	5.8783	4.1239	5.0026	5.61532	5.91512	4.80648	4.81705	7.79688	6.19134	6.41182	6.74418	5.07642	5.30827	5.14342	4.40146	4.66908	4.38863	3.16336	2.3394	4.72473	4.60186	4.45528	4.47927			4.454
5.60727	5.74652	6.11523	5.85278	5.15502	7.08423	5.49059	5.08078	5.92773	6.37809	6.19828	3.91979	4.10528	5.14575	5.17728	4.92144	4.65871	5.45746	4.47255	5.45873	5.02913	6.09086	4.91632	5.48106	6.49072	3.08145	4.12001	7.01481	5.41343	6.39007	7.12769	5.65913	4.64343	3.46292	4.06714	4.06423	3.63204	4.41292	4.26099	5.73915	5.56567	5.18571	3.89975			4.91486
6.62606	5.31025	6.17295	6.04073	5.91269	6.13166		6.24028	5.36598	5.48064	4.91925	4.70863	4.53185	5.65319	4.87061	5.2923	4.22376	6.71805	4.6415	4.74145	5.34329	5.28827	4.76217	5.7446	6.66006	6.37417	4.90602	6.95368	5.61057	6.22515	7.16549	5.61057	5.33417	4.82511	3.63442	4.65491	4.95583	4.68767	3.53544	4.44147	4.22171	5.25384	6.08791			6.13945
5.633	5.8676	6.92952	6.27344	5.08078	4.88884		5.56452	5.29531	6.11191	5.61895	5.0113	4.07193	5.38998	5.36317	5.10776	4.90156	5.58725	5.49224	6.1999	5.57708	4.1512	4.71492	5.58949	6.14547	2.96887	4.68583	7.21303	6.11324	5.56949	7.08171	4.58231	3.30615	4.22596	5.16935	4.01476	4.49077	5.2575	3.90056	5.08016	4.49524	5.04665	4.3073			3.81043
5.49717	6.02707	6.63765	6.02029	4.64535	6.16752		5.5962	5.93278	5.75416	6.33328	5.11078	5.42407	5.12931	5.81443	5.37528	4.18586	5.62474	3.30469	5.58837	5.78935	4.14409	4.78749	5.49141	6.18084	4.84497	4.55261	7.35628	5.43416	6.26111	6.89659	4.62203	4.89784	3.81771	3.34215	4.36704	4.4192	4.97604	4.14313	4.99654	5.02716	5.02848	6.46941			5.18739
5.97889	4.86059	6.17337	6.62207	5.78996	5.60617		6.27476	5.65948	5.41566	5.69474	3.31309	5.54205	5.29431	5.86107	4.99247	3.90902	5.82482	4.69684	5.05561	5.5106	4.41037	4.61264	5.22521	6.50354	3.6816	4.68951	7.30854	4.43959	5.61677	7.50659	4.02749	5.08016	5.65669	5.14342	3.32251	5.15502	4.6625	4.19946	5.28776	4.85359	4.9258	6.5699			4.49714
5.97279	5.8354	5.81592	5.79606	6.27927	6.51929		6.00018	5.20236	5.92399	5.35941	5.03695	5.44803	5.10837	6.44936	5.36223	4.60827	5.53062	5.76801	5.61459	5.45916	4.60587	4.85748	6.53785	5.57139	2.99923	4.68583	7.75491	5.41209	6.19134	7.18766	4.54521	5.61349	3.15487	4.81867	3.99526	4.40293	3.19745	2.98113	4.98771	4.71133	4.77238	4.7032			2.97195
5.60064	4.43569	6.16689	6.26682	5.13049	5.58687		5.18459	5.76519	5.63657	5.28015	4.85125	5.50817	5.37944	5.7462	5.25384	3.08922	6.57703	5.05625	5.115	5.83276	4.83469	5.30579	6.04879	6.2108	6.57004	4.62595	6.70307	5.11259	6.41869	7.43426	4.46257	5.07267	5.23271	4.39679	5.31763	5.3725	6.22416	3.58407	5.65983	4.62693	5.20949	4.94805			4.33807
5.51262	4.68951	5.84267	5.92773	5.05369	6.14954		6.47636	5.51383	5.5936	5.70145	4.61036	5.01926	4.87825	5.80904	4.94378	4.61453	6.37978	3.72352	6.06146	5.46383	4.56299	4.32599	5.79545	6.36337	5.37296	4.39457	7.47647	5.03435	6.02248	7.6324	4.50447	3.85925	2.63404	4.71582	4.93878	4.40415	3.86178	4.90602	4.53228	5.40178	4.72028	5.20291			4.36297
5.58762	6.19705	5.80844	6.00832	4.65301	5.05114		5.93039	5.68017	5.57935	6.58603	4.24348	5.38266	5.57973	5.3033	5.97432	5.43022	5.78321	5.22628	4.96215	6.20899	4.77407	4.97604	5.25645	6.06285	3.72256	4.2811	6.31789	6.78163	6.19787	7.02554	3.89813	4.54722	5.11319	3.18013	4.75273	4.18205	3.6971	4.6625	5.47855	4.25178	5.00663	3.56841			3.91482
5.67812	5.38816	6.75647	6.85362	5.25697	6.01957		6.16835	5.31222	6.09965	5.56414	4.7397	5.19462	5.25227	5.24122	5.32155	4.04445	6.0164	5.52146	6.47958	4.81381	4.31187	5.0133	5.46298	5.84846	5.14049	4.49446	7.5224	6.10569	5.71043	7.25134	4.1033	4.21287	4.7808	4.45504	4.22156	4.25745	3.7894	4.10923	4.62301	4.69957	4.40794	6.2291			2.94075
6.16142	6.09221	6.22989	6.09086	4.24262	5.51866		4.58221	6.16205	6.54707	5.10837	4.23295	5.72848	5.58612	5.90099	4.78916	3.99379	6.11169	4.64535	4.99721	5.55296	5.07267	4.70048	6.43519	5.61167	5.04471	4.73444	7.62021	6.05632	5.90727	7.40062	4.54616	4.16465	4.12407	5.04665	2.14406	4.93878	3.60929	4.56007	5.74844	5.89302	4.53539	6.07672			4.01422
5.79423	5.52426	6.33381	5.48272	4.89635	6.14868		5.81473	5.44328	6.05912	5.67057	3.73194	5.84875	5.97863	4.87748	5.09252	4.77912	4.94876	5.42495	5.21494	5.12158	5.51222	4.57502	6.07466	5.57973	4.79496	4.38764	7.72577	5.78074	6.13794	7.35052	5.24122	4.72028	3.90661	4.75531	3.91721	5.34901	4.91265	4.60247	5.41298	6.78174	4.94378	5.19794
5.57897	4.88507	6.07004	5.91647	4.85904	5.51141		6.04879	5.6113	6.63582	5.34329	4.7185	5.53812	5.05879	5.37851	5.70645	3.22922	5.4773	3.70623	5.10776	5.15733	4.43592	4.88809	5.22413	5.67641	5.27146	4.53045	7.374	5.39816	6.4077	7.24993	3.91502	5.42274	5.21276	3.6966	4.95089	3.741	4.52494	3.89671	4.59269	6.1444	3.54443	6.17711
6.03978	5.2923	6.34106	6.07466	5.12098	6.42665		6.31951	6.07695	6.07212	5.68222	4.65586	6.77605	5.38036	5.3038	4.95653	2.76695	5.64968	4.73356	5.42009	5.49635	5.80994	4.61234	5.67332	5.70145	2.21725	4.69318	7.16704	5.76174	6.67229	7.25064	4.16325	5.08265	4.76644	4.3352	4.82751	4.74667	3.7391	3.44776	5.57291	4.59006	4.98771	5.56987
5.85908	5.73818	6.33292	6.29656	5.17445	6.23147		5.71406	5.8003	5.57784	5.89605	4.74319	5.44155	4.68398	5.56834	5.06133	2.25255	5.77269	6.24203	6.05632	5.08512	4.36374	4.53818	5.41832	6.57925	5.82334	4.5102	6.53452	5.05433	6.26644	6.78751	4.25915	5.50655	4.42652	3.64623	4.05352	4.76473	5.07016	3.83902	4.6747	4.16356	4.80974	3.40784
5.78935	5.08451	6.8741	6.67368	5.22521	6.22733			5.78043	5.38724	5.37296	3.19294	5.69306	5.4476	5.21112	5.27402	3.96746	5.8499	4.49825	5.62076	5.77951	4.31281	4.75531	5.60911	5.3043	3.01553	4.65491	7.37023	4.71313	6.38519	7.25205	3.89569	4.80811	3.55191	2.84723	4.72028	5.2776	4.89635	4.12923	4.95512	4.578	4.56923	5.19185
5.92773	5.87997	6.218	6.1489	4.03495	5.56222			5.79179	5.6287	5.69272	4.9395	5.93012	5.47101	5.57671	4.9712	4.89784	5.0758	3.59512	5.30281	5.68392	6.81421	4.74927	5.94437	6.32776	4.14694	4.07142	7.73762	5.62546	6.32633	7.1301	4.10149	3.02042	5.02978	2.8184	4.10726	5.35091	4.34471	4.59673	5.38587	5.18739	3.58269	3.93828
6.1858	6.92166	5.7091	6.29286	5.36411	5.41699			5.00529	5.66885	6.14311	4.89859	5.08327	4.61907	5.85019	4.7032	5.21439	5.19739	5.55024	5.28473	5.6412	4.55356	4.88432	5.88499	7.06902	4.31281	4.70773	7.47079	5.74939	5.7288	7.40367	3.84524	5.24808	4.75531	5.1156	5.17841	4.2895	4.10561	4.41558	5.72522	5.17558	5.05178	6.50384
6.00339	5.43808	6.11213	6.23735	5.93012	6.36113			5.40133	6.28301	4.28069	4.35092	5.09865	5.01463	5.14633	5.71834	4.58792	4.98498	5.29732	5.58312	5.34663	5.13403	5.19684	5.53694	5.56414	4.73356	4.91339	7.09838	5.27197	5.85536	7.37776	4.12017	4.75273	4.63181	4.24563	3.87058	4.47881		3.69013	5.86306	5.65529	4.77828	6.42503
6.08723	6.02683	5.93436	5.86022	5.84441	5.65634			5.82482	5.99421	5.61386	4.6357	5.80212	4.82511	5.41477	4.99518	4.67749	4.90749	5.54674	5.39544	6.18229	3.70056	5.04213	6.58203	5.7872	4.27361	4.7265	7.79359	6.44413	6.02538	7.5974	5.29581	5.3409	5.05688	4.15528	2.91398	4.07346		3.71698	4.96145	4.18738	4.5523	5.63408
5.64862	4.75617	5.84932	6.32597	5.24386	5.49799			5.67298	6.87997	5.75416	4.28138	6.1139	5.87577	5.55102	5.05433	4.07397	4.74319	4.36539	4.96912	5.09436	5.10776	4.67096	5.83393	5.51826	2.9699	4.96074	6.77194	6.74958	6.6495	7.22911	4.22917	3.89488	3.2312	2.71005	5.14808	5.08512		4.1648	4.12228	4.66814	5.26528	6.22059
5.94359	5.773	7.05272	5.87324	6.26359	5.99246			5.32203	6.1088		3.8563	5.59285	6.40506	5.23963	4.69775	5.09926	4.8926	4.44805	5.21982	5.34996	5.54048	4.72384	5.43938	5.39726	4.51371	4.28854	6.60272	4.39099	6.09605	7.05962	3.71747	4.96634	4.71492	4.47768	2.97502	5.02322		3.62354	5.70578	4.91339	5.21711	5.13815
6.49813	6.15888	6.90455	5.56987	4.751	6.20051			6.04501	5.78167		4.47347	5.07455	5.20346	5.90645	4.82431	5.08389	5.54361	3.81683	5.72457	5.40223	4.62889	4.93519	6.21621	5.91539	4.89185	4.56788	7.44775	5.01263	5.60433	7.66763	4.85904	4.84655	3.6517	4.19705	4.24449	5.87353		4.60046	5.40268	5.544	5.36223	5.7167
5.34854	6.21401	5.94751	5.51181	4.70773	6.47327			5.60433	5.70976		5.05497	6.40092	5.53418	5.63372	4.99789	4.04935	5.63408	5.78567	5.19462	5.12039	6.13967	4.7265	5.25854	5.89385	4.50701	4.96703	7.89544	5.9733	5.78598	7.57199	5.00663	5.47897	4.57954	4.14583	4.30163	4.2981		4.85748	4.07516	5.30926	3.12808	5.8659
6.68048	5.34425	6.09785	5.72554	5.97356	6.15209			5.45703	5.87997		4.06285	6.23206	5.47646	5.47688	5.14517	3.61065	5.34377	4.78666	4.86907	5.8351	5.39997	4.813	6.37127	6.70674	4.78582	4.78248	6.426	5.50736	6.11942	7.33171	4.01908	4.62693	4.47586	4.87672	3.46574	3.45789		4.79662	4.91265	5.46001	5.01263	4.36907
5.36504	4.97949	5.77331	5.42759	5.09681	5.41699			5.85679	5.8189		4.70048	5.29381	5.54009	6.46925	4.82671	3.62647	5.585	3.10817	4.88507	5.44932	4.72739	4.66721	5.3762	6.98472	3.55877	4.79744	7.76089	5.81144	6.92067	7.09008	4.7265	5.13167	4.73004	4.15088	4.16434	5.32545		4.12907	5.76048	4.57718	4.82911	5.52226
6.01762	5.52665	5.96178	6.36372	5.29129	7.27932			5.44198	6.86558		4.8956	6.02442	4.93159	6.15209	5.17615	3.51423	5.35186	4.84812	5.31517	5.53615	3.68009	4.64343	5.12931	5.82393	4.12277	4.162	7.73587	6.00709	6.75449	7.23778	3.72642	5.22575	3.01651	4.65776	4.59431	5.03955		4.87214	4.74319	4.52786	4.7265	6.33417
5.12931	6.74488	6.6366	6.55379	4.84261	6.13816			5.75574	5.19185		4.05647	5.73463	5.61568	4.7484	5.00797	4.06937	5.47479	5.20291	5.73947	5.17389	5.59322	5.32739	5.37342	6.04879	3.96537	4.87443	6.35263	5.37759	6.20476	7.50384	4.76644	4.47552	2.97195	4.72295	3.69262	4.40611		4.94521	5.17897	4.16029	5.17332	4.79248
5.35894	5.32642	6.30097	6.72539	4.8911	5.46679			6.19949	5.58462		4.70502	5.7513	4.80648	5.41298	5.05433	3.44776	5.35706	4.86136	6.60814	5.3048	5.11859	4.6606	5.35422	7.05445	3.47476	4.75961	7.70616	5.13815	6.17045	7.02108	5.08078	4.53646	3.87826	4.20035	3.66893	4.31962		4.76217	5.3038	5.62582	5.2209	6.22396
5.73593	5.27197	7.08757	6.41017	4.81137	5.32399			5.44155	5.91431		3.83644	6.01274	5.42451	5.46595	4.36182	3.43366	5.55721	5.19129	5.38312	5.18178	5.12396	4.78582	5.63907	6.00018	4.64535	4.48368	7.80139	5.83423	5.44631	6.75052	5.11979	3.78055	4.67376	4.50347	4.20812	5.77641		4.27179	4.72827	5.70445	4.77828	5.15963
5.79149	5.68698	6.20334	6.4805	4.98086	5.12277			6.17149	5.73042		4.5091	5.43808	4.84261	6.48311	4.80074	3.97537	4.29497	4.68767	5.00395	5.60433	4.86136	4.53924	5.39726	5.90099	5.13049	4.67189	7.18159	5.33272	6.0742	7.11883	5.1299	5.29832	4.0383	3.79144	3.75514	4.91706		4.53614	4.3464	5.46129	4.96981	6.11986
5.97152	5.63907	6.22456	5.83042	5.2601	5.98771			5.48314	5.41654		4.36106	5.88555	5.14866	5.16421	5.75732	3.49408	4.87748	3.94255	5.08265	5.65214	5.83744	4.71671	5.42054	6.44079	3.74337	4.76729	7.61825	5.0505	5.69877	7.23562	5.07642	5.02388	4.86753	4.83945	4.31147	5.51464		4.34003	3.84031	4.95089	5.29531	5.88193
5.31861	4.96074	6.03763	5.87942	5.33417	6.67947			5.41965	5.58875		3.13853	5.46044	6.39643	5.42054	4.22156	3.75396	5.65913	3.53135	5.72195	5.06639	4.79496	4.54945	5.46341	6.00018	4.30339	4.56393	5.95817	6.36527	5.47437	7.24494	4.95089	5.59285	4.57471	3.71965	4.36131	4.46843		4.85203	4.95794	4.89485	4.4301	6.16982
5.83247	5.73851	6.82056	5.39952	4.81786	5.00797			5.19073	6.41999		5.10716	5.80604	5.26165	6.26092	5.00126	3.18013	5.09006	3.72328	5.15618	5.94568	4.9229	4.65871	6.11655	6.09357	5.59731	4.8828	7.46737	5.24965	6.6287		4.11692	5.26113	4.34381	5.0389	5.08821	4.39123		3.64545	3.32396	6.27193	4.93015	6.13794
6.18559	6.04073	5.86618	5.71142	4.93375	6.17545			6.08632	5.52226		3.60686	5.23697	5.76205	5.96768	5.51785	5.64191	6.0249	4.22244	5.89853	5.60947	5.40852	4.29073	5.65634	5.69137	4.13772	3.53835	7.59085	6.28021	5.93039		4.02803	5.47897	4.80238	4.91779	4.11055	4.73444		4.78499	4.26437	4.37789	4.76644	4.10808
5.51946	5.3409	7.18614	6.16036	4.78499	5.99096			5.92345	5.4689		4.95159	5.23164	5.39181	5.39226	5.00395	4.65871	5.719	4.99043	5.86278	4.55198	4.29374	4.34368	6.27908	5.85019	3.15231	4.50136	6.7831	5.13639	5.96563		4.05057	5.25958	3.32683	3.39216	5.11799	4.82109		5.59657		3.88362	4.41908	3.91402
6.14547	5.09987	5.87071	6.01347	5.3627	6.00092			5.26837	6.02996		4.32002	5.4823	4.84497	5.64155	4.38353	3.67097	6.11854	5.44328	6.37656	5.29982	5.44631	4.88053	6.564	6.08814	2.55568	4.69043	7.14598	5.67744	5.28928		4.84419	5.2007	3.64754	4.3645	4.3116	5.61895		4.52786		4.39482	4.59744	6.20112
5.7356	6.31987	5.92452	5.33802	5.51866	4.27096			5.77734	6.2613		3.18594	5.46129	5.81084	5.21221	5.07016	2.77633	5.99844	6.29656	5.10413	6.17877	5.18794	4.51907	5.04536	5.98394	4.90823	4.99451	7.66903	5.59694	6.44429		4.23251	5.52226	4.86059	2.70002	5.1801	4.63957		4.08025		5.25593	3.91202	5.66885
5.92986	5.52066	6.78434	6.54477	5.59434	6.20112			5.0389	5.47772		4.77322	6.06402	5.37017	5.43285	5.59768	3.9472	5.49141	5.18739	5.11139	5.82718	4.68306	4.49825	5.57595	6.28823	3.20356	4.97811	7.82365	6.54707	6.38621		4.26409	5.52186	3.74052	3.45695	3.64675	4.81543		4.99586		4.49267	5.06006	5.46298
6.3723	5.64049	6.50459	6.70466	4.1326	6.44936			5.64827	5.71472		4.58924	6.00808	5.41921	4.99721	5.00193	3.28504	5.58199	4.62693	5.5999	5.95584	5.76142	4.76217	5.3725	6.86339	4.81786	5.0389	7.55956	6.60679	6.11589		4.51918	5.6907	4.73444	4.70048	4.94521	5.47814		4.76899			5.46806	6.63634
5.57291	5.54674	6.24358	6.57102	5.35328	5.64968			5.61641	5.87942		4.66438	5.55953	5.20236	5.57746	4.33807	3.24571	5.94254	5.72717	5.01993	5.68324	5.47814	4.87214	5.23751	5.84904	2.21779	4.88432	7.98242	5.38266	6.69345		4.94093	5.66954	4.49424	4.13932	5.20181	4.43651		3.58269			5.04665	5.96178
5.51343	6.93147	6.44493	6.22515	5.01529	5.65389			5.86817	5.43547		5.01064	5.34711	5.50167	5.0186	4.99924	5.22575	5.35517	5.26631	5.37944	5.74492	5.20181	4.28703	6.03261	6.63608	2.74983	5.05688	7.09174	4.66908	5.91755		4.0848	4.74057	3.36695	4.68951	5.10837	5.44285		5.71208			5.04149	6.117
5.35941	5.51423	6.68711	6.02199	4.85748	6.04784			5.72031	5.35564		3.36315	5.98771	5.86958	6.14376	5.44932	4.88204	5.67881	5.28827	6.30846	5.58987	4.92653	4.94521	5.22628	6.28693	3.67984	5.00797	7.58731	5.1625	5.6716		5.73689	5.17897	2.60417	3.63838	3.85227	5.273		4.47221			5.01993	4.35837
6.35871	6.85772	6.30974	5.92666	5.6175	5.6685			5.41832	5.78536		4.30972	5.80333	5.17389	4.94164	5.35375	5.46341	4.86291	4.86753	4.88432	5.51585	4.5245	4.44805	5.28066	5.85736	5.23218	4.76899	7.95191	5.27556	6.38536		4.00369	4.9788	3.56586	5.0814	5.23697	6.36027		5.64013			5.12694	4.14282
5.21494	6.1474	6.30244	5.80363	5.88193	6.08199			5.79057	5.34663		4.74754	6.35001	6.35315	5.22843	4.91632	4.69957	5.31763	4.99856	5.11739	5.44932	5.84238	4.60547	6.45362	5.6685	4.00788	5.24808	6.23617	4.89185	6.83733		4.56185	5.50533	5.09804	2.83262	4.63181	6.05397		4.23048			4.69684	6.20557
5.7226	5.0363	5.70943	6.78784	5.35564	5.36176			5.65634	5.76237		4.82591	6.218	4.83231	4.99043	4.97742	2.68649	6.01738	4.23512	5.32788	5.78628	5.69272	4.8729	5.9378	5.55644	3.52371	4.26577	7.70706	5.5549	6.61177		3.89569	5.7997	5.32982	3.61362	3.64649	4.85671		5.42627			4.68767	6.09515
6.14118	7.19594	6.04784	5.84354	3.8965	6.14868			6.3711	5.10169		4.84103	5.6251	5.35044	5.06702	5.41832	3.29361	5.15733	6.4802	5.59953		4.53999	5.01728	5.35753	6.22634	4.61512	4.88734	7.84267	4.54521	6.46879		4.88204	6.10189	2.73631	5.34472	5.52585	3.40086		3.88445			5.19794	6.74135
6.06958	5.13874	6.15039	5.7655	5.11439	6.00635			6.11435	7.38647		4.25505	6.17254	5.00797	5.41921	4.90676	4.15135	5.52426	4.04094	5.11199		5.12812	4.52775	5.01263	5.73399	5.54479	4.68028	7.745	5.21167	6.31046		4.5632	5.44285	2.12226	3.89833	4.46568	5.98545		3.1743			5.45447	5.99221
5.76832	5.41921	6.22277	6.05068	4.67283	6.62844			6.03333	5.93701		4.78916	6.37656	5.19296	4.72206	5.05752	3.53718	6.51988	3.53369	5.63014		5.29381	4.66814	5.6981	5.79758	4.70502	4.86059	7.44833	5.22467	6.38974		4.1033	4.82831	4.72739	5.27351	3.91422	4.32121		4.43391			5.5393	5.80242
6.80006	5.40313	5.92693	5.75637	4.46499	5.16878			4.85904	5.63014		5.0093	5.58048	5.03695	5.3303	5.51986	4.61085	5.60543	3.86556	5.55218		6.61204	4.7766	5.49512	5.8724	4.81543	4.99586	7.50934	4.34899	6.16835		3.62886	5.7921	4.60557	4.31909	5.05497	4.99654		2.94444			5.39952	6.53393
5.89853	4.93375	6.71368	6.02466	4.46683	5.88583			5.82245	5.27556		4.97535	5.10897	5.34949	5.64226	4.94592	3.38777	5.60433	4.51918	6.09582		5.06006	4.16107	5.65038	5.40538	4.1895	3.78782	7.33237	5.15098	6.34177		4.45062	5.1801	4.84655	4.59815	3.48093	3.62807		4.62301			4.72916	6.07833
5.48521	5.46553	6.8968	7.26052	5.17219	6.34036			5.40268	5.70976		3.89569	5.15098	5.39363	5.19628	4.40023	5.06449	5.96178	4.02446	5.43808		5.14575	4.70411	5.34996	6.19338	5.05561	4.68583	7.16627	5.49224	6.52062		3.81043	2.87751	4.96284	4.0772	3.96481	4.90897		4.58701			5.00596	2.84607
5.60654	6.20112	7.0934	5.46806	4.62497	5.42009			5.62366	6.66721		5.05497	5.83364	4.30717	5.87521	5.06006	3.99213	5.78167	5.40896	5.3845		4.50546	4.64343	5.79393	5.74108	5.50411	4.86214	6.48905	4.84182	6.35106		5.05369	6.41853	4.37727	4.95864	3.20559	3.86995		2.19098			5.08883	6.10032
5.47227	5.60984	5.78536	5.11799	4.64343	5.7288			5.3877	6.03883		4.36894	6.33594	4.93447	5.49059	5.02125	4.06783	5.46341	3.44776	6.00265		5.04857	4.91998	5.62582	5.35328	3.90339	4.52753	6.538	6.78434	6.31807		4.78582	5.1162	5.0876	3.96386	4.57265	5.07642		3.21286			5.4823	4.2105
5.52824	5.7356	5.97381	5.62257	4.99247	6.13988			5.30579	5.86477		3.69734	5.24228	5.32933	5.76456	5.00997	4.41739	5.35138	5.74492	5.72652		4.30703	4.98361	4.78582	5.99918	6.08085	4.3517	7.81521	5.10958	6.59796		4.13148	4.56882	5.21548	2.34229	4.85904	4.32757		4.15088			5.33224	6.01469
6.17691	4.83071	5.84644	6.51885	5.73689	5.98494			5.7513	6.02151		3.98136	4.32955	5.04213	5.23218	5.29932	3.61389	5.31959	3.56445	4.69501		5.08821	4.6941	5.70178	5.93754	3.1587	4.1662	7.78531	5.73075	6.28376		3.9184	5.19794	3.50945	4.94236	3.14286	4.37286		2.65254			5.61495	5.59173
5.49265	6.52224	6.89234	5.96049	4.2029	5.831			5.52466	6.03381		3.99655	5.69609	5.49306	6.29637	4.7318	4.66344	5.81771	4.77068	6.02272		6.17379	4.90897	5.31714	5.87969	4.42843	4.1954	6.98008	5.41209	5.75352		5.04857	5.53299	4.72028	4.64727	2.87187	3.74337					5.17048	3.84993
5.63372	6.96602	6.52371	5.71208	4.17423	6.48631			5.80664	5.40852		3.16421	6.02731	5.59397	5.08203	5.05625	3.69486	4.51075	4.93878	4.81381		5.78996	4.79082	5.63978	6.76319	4.59673	4.71223	7.60489	5.26786	6.42227		3.98304	5.03044	4.98086	4.90971	4.33402	4.60717					4.84182	5.12694
5.92452	5.57897	6.42519	6.1694	4.75359	6.32758			5.91593	6.32185		4.87061	5.94594	5.5626	4.59036	4.71133	4.3829	5.42274	5.42009	5.58462		4.8227	4.60667	5.29682	7.2563	4.07431	5.30131	6.98193	5.40133	5.94043		4.59845	5.08821	4.22464	4.37008	3.25656	4.13341					5.21058	5.97863
5.4823	6.42357	6.23598	6.89376	5.54985	5.67538			5.12396	6.54765		4.80156	5.12456	5.5999	6.37995	5.09987	3.46574	5.55991	5.45703	5.54908		4.29347	4.47995	5.18794	5.9867	4.92435	5.39499	7.85127	4.97949	6.0947		4.20931	4.75789	4.57285	4.55335	4.75789	4.01998					5.14866	5.01926
5.9561	6.94601	6.05514	5.83393	4.64823	5.65249			4.92653	5.78413		4.60926	5.55257	5.68698	5.08078	4.49054	4.08514	5.54283	6.04595	4.70502		5.04729	4.60277	5.65389	6.5823	2.99323	4.29415	7.73849	5.8263	6.10233		3.70549	4.94805	3.82581	4.83866	3.24376	3.84887					6.37093	5.56452
5.75732	4.83469	6.43487	5.40042	4.50987	5.72717			5.51262	5.08327		5.03435	6.00906	5.15791	5.67435	4.8752	3.53427	5.07954	5.4566	5.93039		4.96634	5.36176	5.23004	5.88749	3.38845	4.72117	7.8501	4.32267	5.92559		3.72738	4.21405	4.62791	4.15198	2.70938						4.25661	5.83948
5.79423	6.18703	6.33859	5.53891	4.85748	5.76988			5.75701	5.93065		4.78999	5.9862	5.52824	5.59768	5.03955	4.98018	5.40403	4.54212	5.29531		5.64226	4.70682	5.48022	6.92264	4.96145	4.73356	7.78447	5.5037	6.02876		4.69684	4.87977	3.65816	5.04407	3.92356						5.0876	4.63667
5.52106	5.73593	6.37622	4.93663	4.36029	4.90602			5.47688	6.0668		4.95653	5.61822	4.96634	4.85047	5.04921	4.77744	6.19909	4.18205	5.05752		4.67563	4.7362	5.56567	6.03835	2.70805	4.78332	7.38399	3.98898	6.61727		4.00897	4.83866	2.66236	4.48571	3.23672						5.0337	7.04054
5.89715	5.3711	5.87577	5.87268	5.1625	5.14049			6.43823	6.29932		5.07142	5.56987	5.17275	5.26373	4.91412	4.74927	5.09068	4.04585	5.58086		6.70196	5.11739	5.2575	6.80661	4.39704	4.5868	7.85516	5.4689	6.0829		4.57924	3.60686	4.71761	4.7766							5.17332	3.97387
5.97762	5.37898	6.15188	5.94856	5.74011	6.194			5.88638	6.5187		4.46855	5.6863	5.79667	6.30773	5.04471	3.49711	5.25541	5.13991	5.32788		4.55198	4.48153	5.16536	6.29268	4.37172	4.75703	6.87378	5.19794	5.89137		4.39839	4.4547	5.30131	4.81462							4.99856	6.73803
5.56452	4.97673	6.1128	6.17358	5.16707	5.75416			5.91107	6.93828		4.87061	5.82953	5.57481	5.60433	5.3877	4.6812	5.63408	5.22575	4.99991		4.65966	4.38751	5.42274	5.87099	4.89635	4.7766	7.72312	5.36317	6.55436		3.98472	5.19518	4.94592	3.8764							4.84024	5.29882
5.75289	7.42178	5.52665	5.26579	4.87901	5.08451			6.16015	5.14691		5.09681	5.26373	5.36598	6.3575	4.76984	3.61577	5.21058	3.3871	4.66344		5.40583	4.6625	5.42363	6.23832	3.86535	4.87596	7.86557	6.02972	6.0362		4.44418	3.90379	4.43391	5.0219							5.06133	6.49496
5.91188	6.06889	6.01078	5.41031	5.21058	5.88053			5.84644	5.57746		4.42521	5.42803	5.33754	5.4566	5.37342	2.95126	4.93303	5.04536	4.81056		6.01469	4.79909	5.14808	5.78074	3.39182	4.8227	7.76684	5.73818	6.06727		3.95412		4.79744	4.88884							4.5657	6.05373
5.68154	5.80964	6.31228	5.90509	4.04917	6.30244			5.49306	5.95791		4.14488	5.7921	5.05625	5.27197	5.26113	5.21058	5.55451	5.12575	6.15825		4.89485	4.53271	5.55567	6.38587	4.95723	4.95583	7.73281	6.01078	5.92479		4.22756		3.79436	4.40611							4.41268	4.80074
5.83335	5.37944	6.31282	6.16142	5.13815	5.70445			5.70078	5.92452		4.50336	6.29027	5.18403	5.69306	5.19794	3.5799	5.00997	5.24544	5.47017		4.89485	5.11199	5.73463	5.51141	3.04166	5.17784	7.71602	4.83628	6.44778		3.96916		4.45841	4.46602							3.31455	5.23325
5.68256	4.54818	6.44905	5.83715	5.46975	5.43808			5.16364	5.22843		4.85047	4.64823	5.75289	6.02345	4.86676	3.09241	5.75035	4.52872	5.84122		4.61809	4.60186	6.18477	6.22377	5.37944	5.33224	7.80466	6.60543	6.44158		4.55892		5.15445	4.1889							4.94378	6.29397
5.51262	4.88884	6.25977	6.50773	5.13697	5.50248			5.42407	5.06702		5.65354	5.40807	4.53475	5.31517	4.38552	4.18419	4.81705	4.45679	5.76456		4.8683	4.36068	5.6934	5.99794	4.3784	4.94164	7.75191	6.16835	6.44651		5.12218		4.58026	2.85244							4.40305	5.71241
5.50736	5.06702	6.15039	5.70312	5.65424	5.64792			6.18641	5.69709		4.4666	5.6863	5.14049	5.72685	5.33898	4.38652	6.03739	5.1162	4.91118		5.37759	4.77322	5.66053	6.10457	5.93278	4.74319	6.83228	4.18251	6.11479		4.49234		5.4651	4.78582							5.28978	5.79362
5.91025	6.42988	6.41967	5.92131	5.75479	6.33026			5.92986	5.79818		4.98224	5.82777	5.92238	5.17445	4.58517	3.47228	5.26373	3.93554	5.12694		4.28496	4.77576	5.98896	6.57591	4.79744	4.76046	7.46908	5.81592	6.69109		4.15575		4.3116	4.6511								6.16184
5.92906	6.33399	5.97254	6.01591	4.7185	6.1214			5.40358	6.36836		5.44975	5.60064	5.84528	6.1671	4.82911	4.37109	5.32885	3.66459	5.51181		4.37248	4.79496	5.23751	7.02554	2.52813	5.38541	6.89811	6.136	6.76111		4.26549		3.87411	5.28928								6.34581
7.11477	4.96284	6.68698	5.38724	5.46848	5.71637			5.29531	5.8186		3.86115	5.45575	4.9395	4.76303	5.633	3.30835	5.91134	5.26889	5.61895		5.27402	4.91632	6.14783	6.74005	3.45695	5.25332	6.68324	3.0842	6.20193		5.47646		2.99573	5.19794								5.71505
5.89743	4.75014	6.31536	5.63657	4.84024	6.69814			5.39771	5.56911		4.47688	5.31812	5.14633	5.81234	5.32057	3.21447	5.15675	5.48064	5.11379		4.17146	4.6625	6.29286	6.04808	4.17423	4.72473	7.62852	5.13874	6.24553		4.16992		4.82109	4.50037								6.7678
6.3542	6.34018	6.37178	5.62293	3.97481	5.77641			5.77734	5.76268		4.59804	6.02587	4.94805	5.70511	5.13167	5.09498	5.62834	5.25489	5.57101		5.03174	4.96842	5.53812	5.56834	2.73112	5.19794	7.9179	5.0186	6.00635		4.01548		5.64686	4.81705								6.63608
6.19726	6.23461	6.26378	6.30555	4.68028	6.64066			5.7677	5.62978		5.14108	5.91323	5.20565	5.68392	5.1885	4.69318	5.56337	6.20112	5.12753		5.14633	4.34705	5.28422	5.78935	4.20812	4.97604	7.37651	5.3048	6.99942		3.91242		5.06702	5.19794								6.06657
6.13945	5.83948	6.32077	4.43604	5.33561	5.86505			5.35328	6.14526		4.5712	5.29682	4.69043	5.41965	4.80402	3.15913	5.98293	4.42329	5.68051		5.04857	4.5607	5.37296	5.78843	5.99521	4.6386	7.82365	4.64054	6.3274		4.64823		4.93591	4.43284								4.56985
5.99496	4.99654	6.79727	6.50039	5.29531	4.81137			6.25383	5.37017		4.56736	5.53812	4.7362	5.33272	5.0337	4.19479	5.719	5.23057	5.61057		5.12575	4.71313	5.61313	6.29286	3.61362	5.15098	7.63143	5.51181	6.11258		4.91412		4.55944	4.70863								4.93375
5.3303	5.32447	5.7872	5.70943	4.6357	5.33272			5.76079	5.43197		4.96564	5.19739	5.47479	5.4823	5.21494	4.68213	6.26701	4.37764	6.64587		6.012	4.82911	5.46722	5.20236	4.13324	4.99247	7.70256	5.43895	5.42715		4.81056		4.68491	5.66746								4.4258
5.76111	5.97203	6.7701	5.56145	4.00205	5.72326			4.91045	5.72652		4.27902	5.12456	5.15618	5.85249	4.45085	4.62791	5.9967	4.75789	5.98444		4.42974	4.82671	5.62076	5.34233	4.27068	4.62595	7.34084	5.6251	5.85393		3.49073		4.84024	4.72384								6.34984
5.70611	4.58823	6.51486	5.93569	4.82591	6.20738			5.26528	5.63372		5.09681	5.45018	5.26837	4.87214	5.69877	3.56303	5.4651	4.18556	4.46303		4.76729	4.36348	5.65599	6.08404	5.08078	4.16542	7.35692	5.16078	6.38503		4.11725		4.88658	3.8446								5.75669
5.85536	5.69103	6.17337	5.99819	4.62986	5.81771			6.0098	5.88777		5.34854	4.85203	5.32642	4.6941	4.98429	4.52969	5.15213	3.95355	4.74406		6.18229	4.27805	5.60359	6.65531	5.18515	4.64919	7.33759	5.24965	5.9733		3.9836		5.62978	6.00141
5.53339	6.1459	6.23461	6.09086	5.9449	6.16437			5.40538	5.99321		4.97604	5.491	4.88734	5.5672	4.79331	4.21257	5.93012	5.47437	5.51141		4.12228	4.53657	6.8354	5.85564	2.31521	4.67563	7.56476	5.54557	6.85214		5.68051		4.93519	4.64631
6.5262	4.69866	6.54951	5.76707	4.29797	6.09154			5.63121	6.00438		5.06006	6.16668	5.20456	5.55644	4.61809	3.82078	5.21873	4.02482	5.27197		4.77407	4.56101	5.58387	5.74876	4.57068	4.27486	7.6024	6.26302	6.27683		5.11919		4.45225	2.67965
6.78942	5.15618	6.38671	6.64027	4.18297	5.61532			5.41432	5.39635		4.98498	5.91485	4.93806	5.44112	5.26321	4.4787	5.62149	3.83644	5.54126		4.82831	4.99383	5.19073	6.51427	5.40403	4.65871	7.45124	6.42487	6.40391		3.61819		4.24792	5.27146
6.029	6.07028	6.10925	5.90427	4.33402	6.28916			5.95558	5.90727		5.38404	5.61895	4.8434	5.29431	5.28219	3.13593	5.29982	3.31818	4.82591		5.03955	5.06006	5.12812	6.44762	2.51931	4.76388	7.72091	5.74716	6.88233		4.04743		5.42803	4.95864
6.06796	4.5312	5.90154	5.40493	5.84441	5.17615			5.17728	5.11259		5.20949	5.67023	5.544	5.62546	5.51665	3.39585	5.89962	4.5434	5.68968		5.93198	4.67376	5.25437	6.06192	4.86522	4.59754	7.7424	5.51262	5.88332		4.24075		4.58975	4.1978
5.77424	4.79991	6.56934	5.88888	5.43677	6.24164			6.73756	5.70611		5.18403	5.83218	4.77068	6.14247	5.18739	3.75138	5.40178	5.70777	5.51665		5.09129	5.40313	5.66261	5.59173	5.46001	4.66908	7.6382	5.94986	6.74958		4.29073		4.31107	4.24678
5.67401	6.44063	6.5113	5.42054	5.43066	5.51303			5.6124	5.59136		5.62113	5.51423	5.06196	5.69609	5.53891	3.43528	5.74907	6.3274	5.42627		6.24882	4.80074	5.42978	5.41031	2.92906	4.48255	7.37776	5.49799	6.00783		5.05561		4.06474	4.3069
5.46383	5.96178	5.84441	5.99645	5.9548	5.55373			5.06702	5.93065		5.2694	5.63443	5.22521	4.94734	5.04793	4.51207	5.89082	4.07176	5.19296		5.97889	4.85203	5.20839	6.18312	4.72473	4.66438	7.67369	4.71492	6.57633		4.4377		3.06105	3.66074
5.39454	5.11739	6.2672	5.71043	4.3819	5.40403			5.72945	5.9862		4.87596	5.91323	5.64897	5.04343	5.52106	3.69237	5.9341	4.69226	5.39408		5.04343	5.08078	5.50044	6.23068	3.78305	3.81176	7.43956	5.87381	5.89385		4.25021		4.50667	4.79496
5.9341	7.16472	6.11545	5.75985	5.25697	6.24785			6.04335	6.22317		4.60447	5.66331	5.5549	5.74652	5.36035	3.4174	5.56873	5.7301	5.84528		5.33368	5.07267	5.64792	6.0895	5.3968	4.95583	7.78987	4.48085	6.36509		3.92514		4.79248	4.17869
6.55735	5.45447	6.50534	5.56682	5.74524	5.73947			5.84586	5.60433		6.39024	5.11439	4.95723	5.10776	5.11739	4.66814	6.05279	5.3547	5.27658		5.00596	4.96564	5.42803	5.86533	5.65038	4.14345	7.74803	5.70744	6.5582		5.41031		3.7281	4.24075
5.93648	5.57291	6.58092	5.60175	5.39317	5.3409			5.77982	5.66192		4.78415	5.46679	5.63229	5.67607	5.09191	4.35786	4.95723	3.6674	6.00092		5.80393	4.62791	5.22144	5.85076	4.23483	4.60257	7.72002	5.78598	6.4454		3.96537		3.92573	3.02529
5.58274	5.21765	6.13448	5.38404	6.46925	6.17628			6.27023	6.09852		4.44218	5.25489	5.46214	5.77113	5.35233	3.92573	6.0829	4.10099	4.69501		5.05369	4.87214	5.5102	6.16877	5.40807	4.62301	7.65207	6.36733	6.18229		4.33165		4.7032	4.61453
6.00906	6.13253	5.92292		5.71043	6.02345			5.73722	6.23578		4.74319	5.57101	5.01926	6.07856	5.44372	4.29538	5.47814	5.31173	5.12218		3.85397	4.79827	5.32057	5.73657	3.75467	4.72916	7.46965	5.12812	5.89495		4.17038		3.82668	4.32731
4.91045	5.6058	6.34001		5.40087	6.0278			6.02417	6.16395		5.00863	5.7301	4.99179	5.41654		4.56736	5.66331	3.41707	5.62474		5.28015	5.07767	5.32545	6.0393	4.84182		7.02465	6.39091	6.56414		4.69043		4.84812	4.12309
5.77144	6.81213	6.29987		4.10973	5.06006			5.33561	5.50939		4.5232	5.44198	4.67376	5.50777		4.42377	5.21058	5.28523	6.93342		5.70111	4.53956	6.03141	5.95272	4.80402		7.73543	5.17728	6.14783		4.60817		3.44106	3.18965
5.82423	6.02151	6.05397		3.64021	5.44068			5.96049	6.1039		4.84812	5.54479	5.65913	6.3663		3.71235	5.86477	4.97673	5.42891		5.3137	4.44289	5.35847	5.74268	3.70942		6.25594	4.72827	6.15613		4.36679		3.30872	3.10414
6.07535	5.14866	5.95402		4.80648	6.22891			5.76488	5.66712		4.38801	5.76863	5.20565	5.79575		3.82144	5.40583	3.65842	5.50777		4.2008	4.73532	5.75416	6.15825	4.58016		7.58528	5.93039	5.9449		4.07448		3.54299	4.07073
5.97075	5.52983	6.30079		5.49881	5.50777			5.35659	5.94986		4.9788	5.8189	5.21494	5.74652		4.61809	6.16794	4.98907	6.57814			4.76217	5.49059	7.42655	5.21167		6.4481	5.77517	6.55536		4.86599		3.78714	4.26085
5.75543	5.80574	6.04926		4.91045	5.48521			5.82334	5.61386		4.36945	5.54087	5.23271	5.38633		4.63473	4.71671	6.27833	5.24175			4.87367	5.47437	6.18477	3.82472		7.75191	5.05306	5.94332		4.21789
5.81204	5.42627	6.00413		5.14575	5.70211			6.04287	5.42803		4.08514	5.91377	5.38036	6.11854		3.89711	5.03174	5.05433	5.67607			4.48684	5.68154	6.15761	1.91971		7.70751	5.15445	5.75289		4.46935
6.087	6.31735	5.79606		4.45818	5.91647			5.33609	6.19543		5.05561	5.88832	4.71043	5.61859		3.79189	6.10256	4.96284	5.00663			4.55282	5.57405	5.87633	5.6747		7.77863	6.14268	6.27212		4.4762
5.77951	6.85951	6.16689		5.77951	5.5106			6.32936	5.43459		4.29114	5.9108	4.97397	5.9197		3.59895	4.98907	4.16418	5.26165			5.24175	5.41699	6.20274	4.21848		7.712	6.32346	6.32758		4.50888
5.40762	5.87997	6.74465		4.88432	6.5859			5.5999	6.70796		4.93878	5.72489	4.90971	5.85993		4.73795	4.60587	3.48799	5.38816			4.46153	5.0133	5.82334	1.88949		7.7643	5.81383	6.42162		4.4705
5.8522	6.49254	5.98494		5.87353	5.88555			5.68968	6.54477		4.43971	4.34873	5.25332	5.34568		6.12118	5.67264	5.07204	5.41031			4.77238	5.20675	6.31319	4.88507		7.72268	5.491	6.58548		5.10776
5.89137	5.85622	6.12774		4.8729	6.81003			5.3385	6.25094		4.90676	5.8386	5.98419	4.74927		4.41134	5.1801	3.74644	6.01347			4.45539	5.50452	5.97635	4.64535		7.57763	5.25175	5.76237		3.99452
5.85134	6.67342	6.44286		4.78415	6.32472			5.21927	5.82953		5.04278	5.3627	4.8911	5.34425		3.48339	5.14166	3.70844	4.70863			5.07892	5.5483	5.87071	5.02782		7.55119	5.65564	6.62021		3.67503
6.34212	5.07267	6.21979		4.64247	4.86599			5.92693	6.01225		4.63764	5.83656	4.91706	5.64792		4.09301	5.22736	5.06323	5.42098			4.70773	6.117	5.28117	2.67622		7.69348	5.69137	6.47219		5.19684
5.57139	6.06216	6.17504		4.83151	5.3137			6.46069	5.0962			5.62474	5.57746	5.48397		4.27528	5.24016	4.20782	5.60027			4.7023	5.44242	5.57519	5.47017		7.81076	3.32719	5.85393		3.92039
6.14096	5.69977	6.09063		5.68968	6.55976			5.37944	5.6747			5.65948	5.54205	5.2928		4.23801	4.82189	6.43069	5.51946			4.72206	5.71867	5.8944	3.68562		6.46053	5.63157	6.43503		3.86094
5.92959	5.98116	6.58617		4.58466	5.55218			5.75574	5.91485			5.70345	5.33368	4.84497		4.2396	6.53742	5.68901	5.50614			4.7362	5.7446	5.76738	5.24439		7.79441	5.41477	6.243		4.07635
5.65669	5.96794	6.05279		4.02249	6.28451			5.19573	5.90072				5.44415	6.06239		3.3297	4.96004	6.45299	5.73431			4.8926	5.73786	7.22984	5.22897		7.06133	6.34511	5.9522		4.02321
5.7314	4.89635	5.43938		4.37752	5.5936			5.81114	5.59879				4.63279	5.76079		4.59804	5.49799	4.32968	5.45447			4.85281	5.74428	7.0992	5.90045		7.28756	5.33898	6.03141		5.80363
6.29913	4.82671	5.95324		4.44664	5.42935			5.70178	5.63408				5.67881	5.54361		4.58853	6.58948	5.16307	5.10109			4.79909	5.45361	6.42762	5.09068		7.31721	4.39839	5.50574		4.06044
5.38724	6.55877	6.62061		4.13164	5.81979			5.45873	5.66573				5.41432	5.14924		4.24291	4.2014	5.46553	6.46272			4.72117	5.53773	5.38907	2.35328		7.65444	5.02059	6.35802		4.29538
5.66087	7.13807	6.15656		5.40448	6.12227			5.86675	6.19073				5.491	5.31025		5.2465	5.55373	6.38334	5.98444			4.75875	5.50085	5.57973	4.42712		7.2145	4.57192	6.33771		4.61006
5.65634	6.0393	6.68786		5.20401	5.66919			5.63121	5.64827				4.81786	5.14166		3.34744	6.53814	3.16969	4.98975			5.30975	5.59805	6.35507	4.47415		7.22111	5.43066	6.25977		5.48687
5.83598	6.14182	6.30591		5.03565	6.14547			5.46933	5.8922				5.6907	6.36113		4.92725	6.02804	4.10363	5.30926			4.62301	5.3033	5.9799	4.27958		7.57661	4.72739	6.10032		4.00369
5.96152	5.8693	6.28488		5.14166	6.11302			5.50289	6.05397				5.44975	5.81323		4.05265	5.57329	4.11038	5.7091			4.56351	5.38907	6.0029	3.85672		7.257	5.62762	6.08176		4.17377
6.2984	6.33452	7.11477		5.60617	6.1347			6.03044	6.45394				5.20346	5.46001		4.02785	5.78536	5.88805	5.8955			5.42759	5.34806	6.01225	4.82028		7.76217	5.30876	6.35228		5.41521
5.96204	4.3386	6.39693		5.5518	5.65948			6.88172	5.80242				5.14749	5.31714		5.42671	6.50444	4.77828	5.57063			4.87596	5.1168	5.9089	4.98429		7.80303	4.56456	5.94647		3.87224
5.82305	5.12337	7.04491		5.58011	5.67229			5.40807	5.85965				4.77744	5.80121		3.57515	5.81084	3.79639	5.04857			4.82431	5.3038	6.136	2.4647		6.85888	5.87577	6.34036		4.99856
6.19604	5.18906	5.87296		4.59623	6.31843			5.48811	6.06657				5.33272	5.44415		3.62966	6.01176	4.85359	5.69776			4.92508	5.2827	6.62114	2.25999		7.20934	5.58537	5.36551		5.60396
5.25541	5.60654	6.22178		3.59264	6.25364			5.90672	5.60617				5.01993	6.18064		3.75957	5.0389	5.32739	5.41075			4.24807	5.06575	5.98896	4.98907		7.11396	3.20883	6.06541		4.74319
5.38861	6.05303	6.65222		4.11153	5.7921			5.99993	5.6058				5.05752	5.46214		4.91852	5.01728	3.70672	4.94021			4.48594	6.06866	5.79818	5.12098		6.94312	5.46129	6.19848		4.4569
5.69609	5.90236	6.53437		4.73532	6.05538			5.57063	5.68799				5.17048	5.45361		4.09834	6.11964	4.75273	5.68494			4.79662	5.59471	6.28283	4.65205		7.43544	5.24439	5.8186		4.58425
5.80604	5.7462	5.72782		4.99991	6.55862			5.9967	5.59471				5.3303	5.65599		3.3236	6.42471	5.06196	5.37064			4.51645	5.86533	6.42438	4.60886		7.1025	5.17332	7.09589		4.32876
6.41918	5.58387	6.13405		5.52864	5.76362			5.62366	5.53773				4.71043	5.11919		4.02571	5.85105	4.30878	5.23164			4.85593	5.15329	6.07074	3.7436		7.41938	6.19604	5.64013		4.83628
5.76676	6.02224	6.15549		5.12575	5.83919			5.73237	5.84412				5.56375	5.68867		2.84665	4.94663	5.2209	5.53891			4.74145	5.5576	6.1181	6.26872		6.32936	4.87672	5.95298		4.53892
5.92879	6.50159	6.37417		4.52439	5.27402			5.66296	5.73786				4.9258	5.21927		3.86514	5.77175	3.82472	5.40087			4.73532	5.59842	5.97964	4.99315		6.06122	5.80061	6.53233		5.36924
5.6124	5.87914	6.37127		4.48312	6.16184			6.22969	5.34568				4.92071	4.93375		3.99379	5.20675	4.09	5.65809			4.82911	5.3959	6.04737	5.11139		6.23519	5.67983	6.36182		4.11022
5.99745	5.52266	6.76838		4.76388	5.99096			5.59953	5.44717				5.5326	5.32788		5.21548	5.51785	5.2601	5.36878			4.94876	5.60323	5.91755	4.68951		6.90244	5.08265	6.08677		4.76132
6.18826	4.89185	6.09875		5.96615	6.40754			5.99794	5.0505				4.99586	5.80393		3.86765	6.43358	5.9972	5.07016			4.55608	5.55876	6.36544	4.49669		5.93701	4.98224	6.34423		5.73883
5.68085	4.53689	5.81264		5.45447	5.14517			6.07489	6.19949				5.14225	5.34377		3.6286	6.10791	5.52943	6.27231			4.87825	5.6685	6.05021	5.16764		5.86618	5.81592	5.9799		4.36945
6.2494	5.89853	5.98091		4.76814	6.1284			6.18621	5.57784				5.59061	5.14342		3.73552	5.96126	4.70592	5.09926			5.08883	5.76519	5.97711	3.96954		7.36391	6.15358	6.4892		4.5523
5.22467	5.88053	6.46879		5.61604	5.99196			5.72978	5.7997				5.96922	6.17774		4.10528	5.41254	3.7436	5.54635			5.23697	5.47605	5.57595	4.28193		6.37944	5.91782	5.85708		5.39454
6.01102	6.52444	6.60638		4.49402	5.80453			5.3269	5.7262				4.96284	5.13991		2.72981	5.89054	6.4133	5.60727			4.98155	6.07604	6.7866	4.751		5.99146	5.07392	6.78219
5.38082	6.37911	6.49677		3.44776	5.84644			5.6058	5.74588				4.96842	4.55913		3.29732	6.02442	5.57367	5.95506			5.04019	5.55683	5.9162	4.99518		6.87451	5.75732	6.743
6.36027	6.83141	6.16142		4.43782	5.21819			5.4112	6.75087				4.94378	5.58837		5.07517	6.51664	3.15316	6.23813			4.56664	5.25018	6.07466	5.18066		6.4599	6.42162	7.01302
5.79606	5.48894	6.49391		5.31763	4.96424			5.3959	6.48814				5.34568	5.48272		5.97152	5.56911	5.51705	5.4223			4.99856	5.44372	6.17191	2.50062		5.84383	5.40538	6.01053
6.20839	6.40803	6.32418		4.41037	4.52807			5.51423	6.29157				5.41566	5.73818		4.16496	5.01064	3.82035	5.31074			4.40782	5.19296	5.75795	5.31222		5.94516	5.52266	6.03859
5.55296	6.86203	6.09875		5.06196	5.01463			6.32812	6.26758				4.99451	5.54596		3.85524	5.40807	3.9048	5.92185			4.62986	5.28168	5.78874	5.14166		5.92024	5.52545	6.03906
5.93278	5.8999	6.49421		5.12337	5.65319			5.57822	5.84817				5.01595	6.25939		4.20975	5.52426	3.77666	7.0067			4.56633	5.45788	5.46044	4.8729		7.6454	5.96023	6.06611
5.53851	4.98224	6.46272		5.17502	6.38957			5.62149	5.60249				5.43022	5.0626		4.39358	5.2776	3.42816	6.1825			4.87825	5.47227	6.08268	4.98771		7.53262	5.1299	6.25767
5.79879	4.56736	7.05618		6.029	6.74676			5.58048	5.78198				5.06828	5.46341		4.217	4.15497	4.97051	4.93663			5.20181	5.71208	5.63264	4.64919		6.38789	4.77828	5.79727
5.70976	6.64379	6.67254		5.28422	6.13166			5.82305	5.90373				5.60101	4.90602		3.12192	5.57746	4.86753	5.65739			4.60267	5.92559	5.91377	3.456		6.40424	5.05178	5.8499
6.43647	5.39317	6.08359		5.26321	6.14676			5.69642	5.80694				5.99894	6.11457		4.59996	5.97964	4.29415	5.15848			4.83549	6.01102	6.31735	3.31709		6.17566	5.59024	5.98645
6.08039	5.02913	6.3786		5.03565	6.70955			5.55876	5.67846				4.94236	5.27913		4.88658	5.10109	6.07004	5.47563			4.61314	5.47563	6.12271	5.00997		6.11589	5.38633	6.44429
6.243	6.27269	6.39893		4.78164	4.96145			5.88666	6.42891				5.2209	5.60874		4.78248	4.8926	3.25617	5.16364			4.85826	6.58645	5.5393	6.12271		7.49998	5.89715	6.12468
6.16331	5.52545	6.74253		6.06866	5.89743			5.52744	5.89825				5.42407	5.29932		3.36211	5.58161	5.87605	4.78248			4.76984	5.27964	6.15994	5.17445		6.07489	4.17053	6.00537
5.80302	6.32257	6.11722		6.20395	5.52983			6.84076	5.84006				5.48064	5.66539		3.55134	5.53457	5.64827	4.96145			4.60856	5.3033	6.04832	4.39383		6.84247	5.69743	6.02683
6.25287	6.06448	6.79313		5.18794	5.97356			5.41965	5.94621				4.98224	5.40448		3.21968	6.03978	4.76388	5.95713			4.70411	5.43241	6.17774	3.96973		5.95661	6.02924	6.42875
5.5786	5.18291	6.73957		5.57519	5.30181			5.81562	5.63978				5.63264	5.13756		3.26805	5.44587	4.06749	5.39454			5.12931	5.81084	5.71373	5.20565		6.12905	4.91486	6.49903
5.58161	5.59879	6.19685		3.99231	4.82591			5.71933	6.24242				5.56682	6.56117		3.69908	4.04252	4.04585	4.98975			5.28877	5.88332	6.02224	4.49992		6.02393	6.23891	6.10323
5.90236	4.99315	6.12337		4.22844	5.33175			5.71208	6.48525				5.2391	5.83159		3.69635	5.3627	4.14139	5.00327			4.50965	5.01794	6.23304	4.4576		6.58631	4.47472	6.15188
5.91296	6.03237	5.65983		4.03176	6.48738			5.92799	5.76926				6.52033	4.99043		3.86744	5.66122	4.52591	5.47855			4.85748	6.20939	6.20132	3.87619		6.13988	4.12034	5.69103
5.86958	6.55891	6.44318		4.60627	6.71332			5.79362	6.32346				5.37482	6.03596		2.463	5.62798	4.03282	5.96126			4.53625	5.59731	6.04714	4.74145		6.3632	4.74406	5.91485
6.53059	6.46116	6.35367		5.45018	6.11876			5.62366	6.1284				5.21765	6.05959		4.60267	6.03954	3.98062	5.58575			4.98086	5.44112	5.77703	5.84759		5.91862	5.08327	6.68111
5.58949	5.8351	6.00216		5.50044	5.46848			4.98018	5.88555				6.13708	4.98703		3.52959	5.56337	4.8032	6.55862			5.0389	5.31616	6.34054	4.23469		6.6937	4.14804	6.26397
6.11876	4.83708	6.25594		4.7458	5.54713			5.82865	6.70625				5.93859	5.24702		3.41247	4.95723	3.4962	4.99247			4.59198	5.76362	5.56414	4.76473		5.91323	5.76801	5.80904
6.22317	6.035	6.13231		4.78999	5.85507			5.56834	5.55799				5.21927	5.20126		3.13026	5.63085	6.04997	5.29682			4.37236	5.76111	5.51262	4.37273		6.10747	6.94409	5.35847
5.27454	6.09244	7.09008		4.75445	5.10655			5.44068	6.06819				5.63835	5.2918		3.62301	5.43851	4.29688	5.7869			4.98634	5.51826	5.50003	3.3992		5.93964	6.00512	6.00117
5.71769	6.17608	6.47095		5.7677	6.22713			5.97101	5.8783				6.2196	5.98066		4.04533	4.43699	4.80074	4.90082			5.05497	5.37482	5.97279	4.25859		5.95765	5.78536	5.5649
5.82038	6.14461	6.79626		4.82831	5.84673			5.51181	6.12665				5.26734	6.26073		3.7305	6.03357	4.70139	5.43372			4.52059	5.54752	6.10502	4.78999		5.79454	6.45975	5.90154
6.17295	5.54283	5.71604		5.0093	5.35328			5.45788	5.78259				4.99654	5.72848		3.69734	5.98192	5.51906	4.85125			4.31882	4.99043	6.23225	4.28881		6.1459	5.75669	6.86443
5.58762	5.20401	6.35507		4.59249	5.72489			5.66504	5.63693				5.46975	6.11633		4.13501	6.29932	3.46261	4.90823			4.36475	5.35659	6.01908	5.04278		6.02924	5.70245	6.03309
6.25152	5.34758	6.38974		5.31714	6.27927			5.74716	5.32593				5.51303	5.02585		3.98657	5.40133	3.91701	5.26786			4.69684	5.6812	6.41575	6.71768		6.17254	4.77912	6.00438
6.13881	5.45147	6.06704		5.15906	5.75289			5.74236	6.15846				5.17671	5.34758		3.55191	5.96871	5.23484	5.21385			4.73708	5.72717	6.30024	4.53903		5.9733	6.08655	6.47805
5.60138	6.00265	6.46708		4.86445	5.52903			5.98268	6.30427				5.50614	5.52705		3.88156	5.14808	4.20215	5.21602			4.41751	5.34663	6.03787	4.7397		7.38647	4.79662	6.48004
5.71175	6.03165	5.97254		4.66155	5.8693			5.62293	5.92479				4.41824	5.37898		3.42002	4.87825	5.79027	6.35905			4.57512	5.44889	6.03189	5.06575		6.02804	5.35375	5.93198
6.09244	5.46468	5.46086		3.32647	5.88777			6.19236	6.58216				4.85671	5.05242		3.6966	5.10534	4.97466	5.76926			4.57409	5.59322	5.5649	4.48503		6.08427	4.59451	6.57172
6.25306	4.8331	6.82828		4.74754	5.91728			5.50655	6.44905				4.81705	4.83469		4.8828	5.33272	4.52266	5.01263			4.71761	5.07767	6.20919	3.38337		6.34195	5.19351	6.44142
6.3101	5.54048	6.43455		5.04729	5.31173			5.8676	5.83977				5.00126	5.20949		4.74667	5.94227	6.05467	5.11018			4.53249	5.13639	6.08039	5.23004		6.96791	4.94592	6.57717
5.82393	5.29832	5.67915		4.79827	5.65809			5.53694	6.19154				4.53421	6.14825		3.79616	5.09006	3.42198	5.30281			4.42855	6.02996	5.97483	4.56518		6.58934	6.2521	5.86986
5.91215	4.18312	6.17504		5.49306	5.63586			5.3877	5.61895				5.63622	5.11199		3.55363	5.44068	4.67376	5.66435			4.8729	5.36971	5.70645	4.82991		6.59099	4.99043	6.09289
5.28117	5.18291	6.43871		3.851	5.57595			5.80754	6.02127				6.07397	5.45618		4.02339	5.21548	3.62993	6.02707			4.93015	5.14749	6.2102	5.53655		6.52459	6.41182	5.99121
5.93198	6.61123	6.16815		4.85359	5.92399			5.48646	5.28877				6.1489	6.1671		4.28813	5.94149	4.56643	5.48935			4.72827	5.55451	5.57671	5.79484		7.25771	5.0073	5.72195
6.02029	5.8861	5.72522		4.54383	5.37759			5.0962	5.77393				5.68562	5.27862		3.29473	5.29832	4.21228	5.47353			4.91925	5.2575	6.00906	4.21435		6.13708	5.62798	6.22357
6.50817	5.22144	6.60489		5.69776	5.02716			5.23218	5.9857				5.36364	6.17524		4.17377	6.00685	5.38266	5.51504			4.63667	5.31173	6.60232	5.65809		6.15167	5.60874	6.64001
5.83481	7.01571	6.12293		5.50574	5.41298			5.48563	5.29129				4.60457	5.08512		3.93476	6.39175	3.91582	5.21819			4.94592	5.77113	6.24475	4.39802		5.96358	5.56758	6.47559
5.78105	4.46407	5.25175		4.93735	5.73463			5.64897	5.81443				5.0505	5.44631		3.65014	5.90781	4.39741	4.46026			4.59239	5.24808	5.92639	5.3877		5.87212	5.2528	6.04287
5.66677	6.62393	6.30864		3.94874	6.88786			5.59879	5.95246				5.77113	5.87858			5.63764	6.07695	5.50858			4.65205	5.03044	6.13144	4.91045		6.22575	4.26465	5.96768
5.84817	6.33541	6.06192		5.5483	5.84817			5.56299	5.71472				5.10413	5.70278			6.06958	4.37462	5.64191			4.39864	5.38358	5.68968	5.41965		7.5385	5.85908	6.18456
6.42454	5.32252	5.93118		4.4948	5.93833			5.3627	6.09402				5.5102	6.6616			6.45583	4.49446	5.61203			4.62986	6.73542	6.27758	4.57099		6.45299	5.73593	5.89523
6.47095	5.20894	6.55008		4.43201	5.60874			5.25175	5.91431				5.21927	6.03213			5.4476	3.73026	5.37528			5.26528	5.43372	5.73463	3.11129		7.55014	6.69839	6.27852
5.62834	6.71768	6.61874		6.16205	5.89026			6.29711	6.39141				4.87367	5.273			6.15952	4.65871	5.54674			4.61809	5.36504	5.78628	4.30905		6.35454	6.06588	6.69419
5.76299	4.67563	6.35019		5.81323	6.61727			5.74939	6.27307				5.12456	5.35091			6.16015	3.83233	5.7829			4.80402	5.42847	6.03906	5.03174		6.06819	5.55412	6.26454
5.6991	6.48234	6.0098		5.44155	5.47605			5.78751	5.49224				5.83071	6.18724			5.58762	3.99838	5.90672			4.89485	5.88943	5.41921	4.80484		6.37315	4.92653	6.75215
5.32496	5.55876	6.33168		6.17524	6.02296			5.16878	5.86901				5.54244	5.40133			5.94149	3.47878	4.6747			4.91265	5.63408	5.76174	4.131		6.45158	5.36784	6.80639
5.47353	6.00537	6.14376		5.02256	5.54009			5.74492	6.27042				5.33561	5.08016			5.89054	3.95182	5.03825			4.50745	5.52943	5.29581	6.30408		6.36939	4.43569	6.42875
5.54557	6.35176	6.0675		5.95272	5.94542			5.45532	6.45299				5.01728	5.54947			5.41343	4.07022	5.72129			4.71761	6.01981	6.28525	4.26169		5.76174	5.24069	6.57549
5.65003	6.02828	6.24572		4.47221	5.47311			5.32933	5.94437				4.98429	6.40009			6.29175	3.52842	6.1694			4.59623	5.5999	6.62486	2.71403		6.54621	5.2928	5.99844
5.65669	5.22736	5.90482		4.72739	5.39862			6.2899	5.76613				5.18739	5.01728			5.55335	4.49323	5.33272			4.78582	5.52426	6.4302	3.9701		6.17774	6.20698	6.2492
5.92986	4.95723	5.86079		5.65108	5.33946			5.12456	6.28618				5.44155	5.19129			5.96692	4.13549	5.76644			5.0186	5.52505	5.78506	4.85826		6.33541	4.96145	5.84151
5.63479	5.94647	6.06935		6.12687	5.85564			5.4566	6.08131				5.15329	5.10776			4.36144	5.8886	5.75416			4.76559	6.48555	5.70245	4.93375		6.02005	4.3399	6.29212
6.79369	5.55141	7.1301		4.5745	6.2098			6.45362	5.54674				5.21982	5.3822			5.28371	3.95585	5.65844			4.45272	5.45618	6.4886	5.52784		6.2691	4.82911	6.37383
5.78259	4.94521	5.90154		4.78916	6.49481			5.33609	6.14676				5.24492	5.53181			5.0093	4.41956	4.89709			4.79414	5.27862	5.88249	4.43034		6.14847	5.34901	6.16877
5.7655	4.97742	5.89633		4.80893	5.25123			6.06402	5.92185				5.25854	5.34615			5.47311	3.43334	5.26269			4.5038	5.55799	5.71604	4.52818		5.98394	4.86214	6.71381
5.79818	6.25728	5.92986		5.54791	5.42627			6.03237	5.67675				5.65459	5.2918			6.4708	5.7869	5.73237			4.5819	5.28928	6.07604	5.60947		6.24959	4.90453	6.2936
6.23421	4.76046	6.23088		4.92798	7.15696			5.15213	5.99046				4.8235	5.55644			5.51181	5.91134	4.93878			4.56049	5.91943	6.24804	3.22287		6.06216	5.61895	5.76111
6.13296	4.69592	6.36784		4.88809	5.79393			5.39816	6.10077				5.2209	6.13144			5.77393	3.94139	5.34233			5.17219	5.86022	6.48341	5.1996		6.21681	5.31861	5.99321
5.86335	6.24727	5.70478		5.5865	5.0733			6.07787	6.16877				5.60543	5.65319			5.48935	4.11936	5.39317			5.53102	5.25227	6.35089	4.54521		5.89715	5.1885	5.75321
6.34054	5.86107	6.45142		5.80483	6.75449			5.15213	5.42891				4.94164	5.89798			5.67195	3.77414	5.82068			4.79331	5.09987	6.1181	4.88204		6.2348	5.67778	6.13556
6.49949	5.21819	6.50384		5.59657	6.2176			5.75511	5.84209				5.71373	5.1885			6.06239	4.83866	5.64721			4.78832	5.76863	6.19868	6.0024		7.48493	5.26734	6.03069
5.9089	6.11412	6.7596		6.23617	5.86477			6.02442	5.32447				5.15502	4.94805			6.23206	4.27778	5.86618			4.80156	5.5102	6.1192	3.03927		6.70845	7.09257	7.2145
6.4886	5.4566	6.62513		5.19296	6.13144			6.18662	5.91674				6.52003	5.51745			5.49224	3.59649	5.41388			4.50645	5.17389	5.84383	4.09917		7.04491	5.43154	5.66539
6.14354	6.07604	6.54994		4.82109	5.68562			5.80302	5.80604				5.06702	5.03565			5.50126	4.72739	5.30131			4.95159	5.15271	5.7091	4.50025		5.92959	4.33598	5.51181
5.18739	5.07455	5.56605		4.83628	5.73042			6.24785	5.92211				5.05242	5.62906			5.63871	3.72834	5.60654			4.61125	5.49059	6.12249	5.24965		5.97024	4.67656	5.90072
6.01957	6.73839	5.93701		5.07392	6.19726			5.66608	6.04643				5.67264	4.85515			5.6846	6.6575	5.32788			4.84655	5.05879	6.54348	5.90345		6.45031	5.59916	5.95324
5.38082	5.2133	6.79917		4.68767	6.23206			5.53773	5.47185				5.25958	5.42583			5.5483	4.63181	5.40896			4.8339	5.16536	5.81294	6.05889		6.32651	4.42772	5.71208
5.79636	4.24018	6.41493		6.29379	5.69103			5.69709	5.81681				6.15146	5.19462			5.40268	4.01096	5.1602			4.68306	5.93489	5.47521	4.59925		6.04049	5.33946	6.35767
5.79697	5.43329	6.71611		5.39499	6.17919			6.8369	6.4323				5.20401	5.29682			6.52532	4.8235	5.09006			4.60747	5.36082	6.10702	4.41365		6.26435	5.13639	5.93622
5.5102	5.57063	6.49511		4.48627	5.85593			6.01518	4.79827				4.73444	5.58462			5.50289		6.07558			4.87672	6.52898	5.50452	4.41061		6.49511	6.0393	6.1796
5.96204	5.08636	6.35437		4.70953	6.32651			5.36691	5.85679				5.30827	5.36551			5.50777		6.00315			4.53088	5.61859	5.50533	4.40342		6.48753	5.52784	6.11677
5.51665	6.20132	6.42616		4.7808	5.59285			5.45018	6.16898				4.39778	6.18374			5.08265		6.00955				5.26786	6.60827	5.2391		6.43839	5.06828	6.11479
6.03069	6.31915	6.14268		5.30181	6.82198			5.26786	6.38705				5.64862	5.3038			5.89743		5.7356				6.24106	6.10991	4.81218		5.98293	6.47682	6.12709
5.46298	6.22989	6.3971		4.85671	6.01127			5.0252	5.50207				5.39454	5.10291			5.80724		5.07079				5.50939	5.30678	5.86477		5.7446	5.55218	5.89137
5.57481	5.84731	5.99046		5.49265	6.00265			5.95739	6.45315				5.70976	5.59694			5.3269		5.34949				5.53773	5.93727	5.7356		6.11058	4.87748	5.72554
5.48314	5.44198	6.60624		6.1999	6.47296			6.91374	6.20274				4.87443	6.12992			5.76299		3.8908				5.60617	5.10595	4.64535		6.24436	5.81204	6.39158
5.55528	5.70578	6.08723		4.99383	4.8729			5.17671	5.78782				5.15733	5.55102			5.41921		5.38998				5.70345	5.11739	5.41165		6.33346	5.66919	6.17295
6.14783	5.26579	5.89109		5.75669	6.15571			5.41432	6.33824				5.48935	5.72228			5.17615		5.88388				5.2832	5.81741	5.78013		6.22515	5.69843	6.61901
5.58011	5.62978	6.16184		6.11501	5.74011			5.62654	5.88165				5.07142	6.31427			6.17919		6.19746				5.88081	6.69283	5.51745		6.04879	6.48173	6.4635
5.8659	4.6606	6.33771		6.08723	5.64827			5.82393	6.30042				4.64535	5.24913			5.40133		5.44242				6.25939	6.11036	5.60433		6.35854	5.21003	5.84122
5.90099	6.64587	6.85267		4.30905	5.0113			6.27476	5.27454				5.50614	5.48935			6.22139		5.17332				6.44079	5.97126	5.28827		6.44635	5.3191	5.87268
5.7924	6.59469	6.48996		5.39226	5.67264			6.01053	6.84226				5.02454	5.39907			5.9407		5.92506				5.32642	6.41165	2.06255		6.97354	5.10413	5.74172
6.40258	6.16268	6.52898		5.15675	5.8999			5.81383	5.8933				4.77912	5.28422			6.35905		5.89578				5.66712	6.32936	3.67351		7.46279	5.36223	5.75416
5.68017	5.64226	5.93885		5.08016	6.16794			5.90998	5.67949				4.76303	6.49888			6.08359		6.00216				5.3845	5.73399	4.20395		6.41983	4.76729	5.69642
5.32496	5.39499	5.82275		4.56934	5.76456			6.08268	5.52784				4.81947	5.58537			5.20894		4.84261				5.94411	6.24242	2.81121		6.59058	5.28422	5.87633
5.80302	4.91192	6.6958		5.00327	5.87605			5.16421	6.05678				4.82109	5.45873			6.0469		5.13639				5.70278	5.90536	4.58965		7.7293	6.2176	6.2899
5.77238	4.53303	5.95376		4.83071	5.68799			6.519	6.04737				5.64933	6.24067			5.49799		5.78074				5.75479	6.11567	5.36457		6.35645	4.53357	6.52077
5.85936	4.89859	5.68968		5.18403	6.05491			6.19175	6.0164				4.78499	5.43285			6.09221		5.79088				5.40672	6.12468	4.07142		6.15783	4.7362	6.12162
6.24183	6.31789	5.94803		5.64862	6.52474			5.2428	6.05138				4.67935	5.02651			5.48189		5.06512				5.2486	6.01786	4.41679		6.26606	5.10109	6.74794
6.85298	5.43416	6.75565		5.62438	5.97305			5.50289	7.07918				5.13815	5.42495			5.80784		5.61057				5.60764	5.73625	4.88884		6.72191	5.97584	5.66677
6.89578	5.43503	6.32131		4.66721	5.30827			6.13621	6.28934				5.40583	5.52146			5.34042		5.56796				5.26217	6.88479	2.70136		7.51098	5.56529	5.907
5.89825	5.98996	6.65698		4.69957	5.7829			5.8003	6.48341				4.73356	5.48147			5.70478		5.35517				5.42495	5.59211	4.29769		5.87155	5.65879	6.11169
6.5805	6.09176	6.95559		4.43343	5.9862			5.28015	5.54752				5.33417	5.65144			5.93489		5.23111				5.3332	5.72391	4.94876		6.29157	5.89825	5.77548
5.60727	5.89798	6.49254		4.69501	4.80729			5.11078	5.90099				5.41521	6.40407			5.87268		5.77486				5.75606	6.06239	2.45273		6.2672	5.046	6.13924
6.24514	6.1347	6.37502		5.27249	6.08153			5.19296	5.90209				5.06069	4.94378			5.22467		5.18403				6.09199	6.19134	5.32982		6.18662	5.6812	6.18084
5.92719	4.88658	5.99745		5.68426	6.136			6.40258	5.73657				5.52744	5.77393			5.24544		5.06512				5.33078	5.84731	4.28455		6.28077	4.91779	5.92879
5.66331	5.1556	6.23127		4.90602	5.79606			6.49375	5.8263				5.42847	5.68765			6.16079		4.41268				5.38495	6.28077	5.0252		6.66352	5.00663	5.99521
6.37195	4.64054	6.3159		4.87977	5.67573			6.88633	5.40268				5.11379	5.13049			6.60908		4.98086				6.17649	6.55108	4.57089		6.30555	3.34639	6.10947
5.96461	5.24333	6.90875		4.098	5.82127			5.743	6.28972				5.0689	5.44198			5.32933		5.74971				5.37713	6.27325	4.2711		6.02996	5.22413	6.37434
6.00709	6.30828	5.87296		4.66532	5.86335			6.01786	6.62712				5.68324	6.0974			4.96284		5.2928				5.66608	6.35732	3.4701		6.37537	6.32847	6.55834
5.96384	6.11235	6.14804		5.49922	6.72106			5.81771	6.19011				5.79179	6.12425			5.4223		5.05242				5.5672	5.76456	5.6458		6.04429	4.82028	5.77858
5.90373	5.96023	7.05618		4.05178	5.96409			5.5576	5.76079				5.64226	5.22789			5.75543		5.25593				6.30792	5.52824	4.93806		6.11567	4.61809	5.8769
5.78444	5.13991	6.15316		4.43391	5.56337			5.73754	5.90998				5.47814	5.89908			5.6047		4.75273				6.07466	6.25728	5.24333		6.69171	3.17513	6.35524
5.91647	6.1796	6.20436		5.58612	5.85679			5.39635	5.59136				6.15677	6.11368			6.24456		6.57981				5.51745	6.32847	4.99111		6.623	5.60323	6.11324
5.72326	5.73042	6.13253		4.90602	6.00537			5.68664	5.70345				5.42847	5.08016			6.14397		5.38495				5.56107	6.42827	4.72916		7.08003	6.03548	6.98934
5.83656	6.7901	5.84499		5.34377	6.97073			5.41075	5.96255				5.38082	5.58237			5.52585		6.22317				5.92693	6.30609	3.66074		5.88499	3.47785	5.47814
5.51705	5.53102	5.86136		5.01263	5.82482			5.4112	5.34186				5.04149	5.69977			6.07235		4.88129				5.11379	5.8659	5.0733		6.62433	3.1394	6.5727
6.10725	6.06843	6.1068		5.02651	6.49572			5.53141	5.46933				6.12359	4.91192			5.37574		5.45318				5.59842	5.87886	3.69759		6.3168	4.96773	5.99221
5.65003	5.17389	6.39158		5.34949	6.35367			4.91706	6.24183				5.43503	4.88129			6.53175		4.72028				5.43895	6.1249	5.46129		6.74582	6.18559	6.73649
5.77113	4.79414	5.98419		4.96564	6.09289			5.88527	6.63673				6.10991	6.05162			5.60396		5.13344				5.61386	5.65809	4.27123		7.47136	5.0376	6.08609
5.70312	5.93489	6.50099		4.79991	6.32722			6.1039	6.3121				4.95018	5.3409			6.32919		4.75961				6.02272	5.87886	4.34225		7.24637	6.25882	5.87409
5.96075	4.56581	6.15994		4.9395	5.8522			5.05497	6.13427				5.96126	4.98566			6.35576		4.99856				5.87099	5.55218	5.60947		6.7201	6.29527	5.78628
6.05303	6.7297	6.09199		5.31123	6.74829			6.1631	6.12949				5.53812	5.67881			5.78782		6.19624				5.79697	5.69944	4.13389		6.99668	5.71505	6.16163
6.55408	5.26579	6.07097		4.30528	5.9428			5.94359	5.70044				5.21167	5.79057			6.04572		5.47059				5.68017	5.83159	2.4301		6.34599	5.44631	5.92746
5.90944	5.60433	6.20859		4.42341	5.96409			5.47143	5.54361				5.5106	6.08859			6.14247		5.07016				5.75035	5.93145	4.14962		7.3192	4.90453	6.38536
5.81473	5.70578	6.39726		4.90749	5.91647			5.88749	5.7513				4.76132	5.44242			4.71043		4.88053				5.40133	6.41526	4.41231		6.37944	5.90727	5.90127
6.00635	5.79909	6.69592		5.01263	5.98494			5.6771	5.23697				5.44372	5.8183			5.50736		5.20949				5.12218	5.92639	4.98975		6.30901	4.51437	6.77079
5.97152	5.24702	6.15656		4.92435	6.2196			6.38705	5.74011				4.86291	5.0093			5.69137		5.9162				5.79454	6.11102	3.975		6.73078	4.73004	6.46568
5.97863	4.96284	6.24843		3.64597	6.22614			5.66539	5.8351				5.85163	5.86221			5.2601		5.50289				5.74556	5.93304	4.49792		6.78321	5.49594	6.13079
5.9962	4.71582	6.38587		4.57151	5.98996			5.71998	5.99046				5.9509	5.06953			5.73399		6.21521				5.12337	5.94803	4.07686		7.23562	5.3269	7.00851
5.78628	5.55141	5.56834		5.35044	5.68799			5.66643	5.56796				5.33658	4.75273			5.66331		5.04921				5.43547	6.26568	5.01794		7.00488	4.05144	6.28058
5.358	5.35044	6.33912		5.21982	6.1827			5.61495	6.25575				5.42186	6.73281			5.47479		4.98361				5.59953	6.00758	4.72384		6.34529	4.72384	6.23048
6.56273	5.69137	7.10414		4.70411	6.19665			5.8351	6.18312				5.23484	5.21927			5.70111		5.0814				5.42583	5.97787	4.25901		6.72275	4.73708	6.28002
6.52106	6.58382	6.23323		5.64155	5.45361			5.75795	5.90591				5.07204	5.54205			5.63372		5.15329				5.49265	5.50207	5.30777		6.30591	5.66018	6.05982
6.05373	5.43416	6.18826		6.59933	4.91339			5.8836	6.33257				4.97259	5.91215			5.51745		4.99856				5.54713	5.93569	2.83966		6.25958	6.31626	6.05538
5.98821	5.80121	6.17732		4.21272	5.74428			5.10109	6.82448				5.41075	6.0469			5.84325		4.89635				5.31222	6.62087	5.17219		6.93049	5.63693	6.46521
5.80724	5.36924	5.77734		6.2494	5.4161			5.62149	6.45284				4.99924	5.44372			5.56796		5.69137				5.51625	6.04429	4.96981		6.68985	4.40158	6.07235
6.24959	4.77996	6.38097		4.86059	6.21501			5.80844	5.71571				5.17275	5.17275			5.66296		6.42325				5.69205	6.20173	4.10956		6.324	5.64368	5.69944
5.49018	5.80814	6.44174		5.05497	5.83656			5.78536	5.93331				4.96354	4.98703			5.62798		5.07767				5.5393	6.46162	4.68951		6.49072	5.39816	5.94647
5.58086	4.36907	6.02442		6.01004	6.0829			5.57329	5.0876				5.22843	5.34663			5.27607		6.31101				5.24808	6.30883	6.08039		6.27664	5.14342	6.56583
5.24175	6.00413	5.88749		4.87825	5.79271			5.78352	5.98946				5.11859	5.52705			5.96794		5.09559				5.38861	6.47574	4.72916		6.85594	5.71769	6.29563
5.61641	5.6647	6.83647		4.07108	6.89578			6.00067	5.75289				5.33802	5.65284			5.78043		5.11739				5.71439	6.58189	4.1606		6.10435	5.45746	5.7761
5.75289	5.22036	5.91215		5.47185	5.8944			4.76559	5.76425				5.67573	4.85437			7.1325		5.08821				5.30081	6.3423	5.66712		7.00033	5.88137	5.96692
5.84122	6.00487	6.51929		5.88583	5.96845			5.54244	5.48646				5.46426	5.02388			5.30281		5.22789				5.67504	6.31463	2.5329		6.5116	4.70411	6.26416
5.02782	6.43262	5.86306		4.60976	5.05178			5.92479	5.53576				5.76863	5.60911			4.46499		6.10189				5.75953	7.1285	4.75273		6.38368	5.46341	6.00709
6.21221	6.32131	7.13887		4.73268	4.71133			5.73818	5.96332				5.78843	5.99968			5.8447		5.80453				5.4848	5.82008	4.99383		6.36372	5.72359	6.02054
6.30828	6.41444	6.663		5.20181	6.06448			6.00265	5.91269				6.01102	6.13036			6.00709		5.75321				5.34329	6.36544	5.26837		6.53146	4.98703	6.53088
5.68256	5.28473	6.40737		5.02454	5.54087			5.15271	6.24339				4.9523	5.23963			6.21401		5.29932				5.69441	6.16605	3.93808		6.78072	4.7362	6.24164
5.94986	5.52983	6.02151		5.5518	6.5335			5.40762	5.87071				5.65003	5.7262			5.67778		5.61677				5.71043	5.94542	4.76729		7.17089	5.2832	5.64792
5.65809	6.51338	6.04501			5.71373			5.05369	6.25421				5.71241	5.48147			5.94647		5.14108				5.47143	5.6175	2.48574		7.06987	4.9287	6.64691
5.95558	5.93039	6.58534			6.08587			5.58086	5.77269				5.73237	6.45583			5.4651		5.63586				5.79697	5.61422	4.0668		6.62963	4.82028	6.6557
5.66643	6.50324	6.12949			6.37826			5.49388	5.4476				5.40042	5.67195			5.63229		5.06512				5.54361	5.90291	5.19684		5.96178	6.33008	5.84759
5.72978	5.58011	5.93436			6.18188			5.92986	5.9977				5.25958	5.42142			5.55837		4.7766				5.42847	6.09267			7.06561	4.66344
5.06765	4.86599	6.51915			5.92372			5.44112	5.64439				5.41075	5.60212			5.6458		4.95723				5.32933	6.51826			6.86537	5.08327
5.80393	7.28893	6.3231			6.19929			5.78782	5.75352				5.03305	5.17615			5.33465		4.65871				5.16707	6.12271			7.04665	4.96981
5.39726	6.11368	6.17379			6.83238			5.97863	5.81681				5.30579	6.28432			4.81056		5.00797				5.69373	5.96717			6.26321	4.09917
5.81323	5.38724	5.99046			5.59583			5.54985	5.71241				4.60186	5.85736			5.74939		5.75795				5.85421	6.66058			6.79705	5.2295
5.72978	4.98975	6.41706			5.60507			5.39907	5.96896				5.68528	5.72359			5.94621		5.30529				5.80091	5.93039			6.28525	4.87672
5.92131	6.65286	6.36423			5.8836			5.74011	5.21058				5.39997	4.98086			5.36082		5.10837				5.37713	5.58011			6.87554	4.74493
5.95997	6.48311	5.93171			5.7091			5.5999	5.77672				5.18571	5.60727			6.63174		6.51308				5.41254	6.7574			6.79066	5.09804
6.02972	5.27556	6.36578			5.77889			6.39242	5.97508				5.11439	5.38861			6.38046		6.22476				5.48935	6.15316			6.73173	5.53457
6.17066	5.34233	6.62672			5.73205			5.77113	5.47143				5.28776	5.65529			4.41013		4.75014				6.307	5.91755			6.88182	5.25958
5.70678	4.72206	6.25075			6.22535			6.08587	5.18459				5.23644	4.92217			4.79165		5.85536				6.30372	5.5033			6.13513	5.79454
5.98192	5.46595	6.27552			6.15316			5.50736	5.71801				6.18641	6.04382			5.42495		5.72326				5.7478	6.07166			6.83583	4.77153
5.89192	5.41343	6.26225			5.88081			5.99521	6.05982				5.69205	5.70178			5.45788		5.81562				5.3038	6.37024			6.13448	4.8032
5.74652	6.52268	6.16815			6.13231			5.94908	5.70412				5.54048	5.65599			5.79057		4.84968				5.73915	5.98946			6.65814	4.98086
6.11589	6.49436	5.76582			6.00537			5.56068	4.90602				5.05369	5.57784			5.07892		5.27607				5.53497	5.77051			6.91572	7.0184
5.55335	6.1039	6.40754			5.49635			5.52864	5.77455				5.00863	5.65144			5.18906		5.1801				5.70844	5.17105			7.21818	5.66157
5.94699	5.59136	6.09965			6.35888			5.72195	5.38495				5.2465	5.48189			4.72028		4.83549				5.5106	5.97508			6.88387	4.63181
5.58687	4.71492	6.04548			5.87774			5.28877	5.85163				5.5393	5.47101			6.27646		5.29581				5.4984	5.30032			6.58189	5.00596
6.09221	6.47636	6.88418			4.76473			5.46595	6.12074				4.79248	6.15358			5.2295		5.08016				6.09582	5.67023			7.25418	5.25854
5.7414	6.03572	6.2936			5.95894			5.60837	6.20537				6.1591	5.96281			5.8605		4.57068				5.85364	6.04714			5.91161	5.10109
5.69877	5.71175	5.90482			6.08404			4.9523	5.36176				5.33946	6.28077			6.54348		4.90231				6.0992	6.02005			6.74418	5.84904
5.63121	6.60584	6.10502			5.90971			6.25171	6.02029				5.99221	4.86445			6.30189		5.65669				5.50167	5.23057			6.30609	5.91323
6.07925	6.50354	6.20395			6.20091			5.67812	5.30728				5.49881	5.67778			5.15213		5.45873				5.79301	5.61386			7.46107	5.66816
6.7504	5.16992	6.38688			5.47646			5.31074	5.87942				5.40493	4.95018			5.43459		4.67656				5.56682	5.94306			7.74414	6.12796
6.16142	6.02442	6.44334			5.7761			6.16689	6.18867				5.49758	5.61313			5.05497		5.42274				5.39363	5.87014			6.50563	4.60787
5.86788	6.6447	5.72162			5.68867			5.58575	5.81622				5.39907	5.21656			5.31074		4.81056				5.22413	5.41209			7.67601	5.58161
5.79393	4.93087	7.07665			6.16584			5.49676	5.39363				5.54087	4.85437			5.33706		4.79662				5.78198	6.26111			7.86211	4.97811
7.02019	6.09852	6.83594			5.09987				6.09425				4.95583	6.09244			5.45575		5.53969				5.67126	6.98472			7.92516	6.57925
5.64155	4.97051	6.66428			5.5962				5.87465				5.58237	5.70044			5.73722		5.10352				5.30975	6.11633			6.41999	5.82718
5.51906	5.23164	6.01102			6.14633				5.84644				5.35091	4.95301			6.36561		5.10048				5.84586	5.83715			6.11125	5.82806
6.05772	5.43938	5.99894			7.14677				5.95765				5.48438	5.07767			6.14825		5.67367				6.44397	6.08541			7.29166	5.52943
6.13751	6.50159	6.2196			6.47482				6.13729				5.30876	5.73496			4.56487		5.34281				5.93065	6.00042			6.35645	5.21711
5.73786	6.85982	6.06472			5.63586				6.19236				5.04407	5.57443			5.94096		5.42539				5.80694	5.97177			6.01932	4.20529
6.27852	6.68947	6.64014			6.25996				5.97635				5.89962	6.28488			5.53339		4.61056				5.21112	5.80754			6.47974	6.66975
5.60764	5.30529	6.32454			6.02224				5.83218				5.23057	6.25094			5.89192		5.55451				6.22693	6.24998			7.01751	4.97466
5.66954	5.66053	6.41362			5.85993				6.23147				5.58987	5.27095			5.40807		5.1504				5.81024	5.87969			6.05772	5.57519
6.17149	5.30579	5.73979			6.06239				5.85278				4.73883	5.47269			5.92131		5.57025				6.53828	5.2391			6.50519	4.31869
6.70036	5.77579	6.13837			5.46001				5.68426				5.71769	5.00997			5.5962		5.14633				6.52136	5.61422			5.91539	5.69977
6.20213	5.09252	5.80814			5.79118				6.38418				5.16992	4.85437			6.68923		5.4848				5.44846	6.11942			6.87368	3.30395
5.33175	5.0073	5.86788			5.8769				5.47563				6.37366	5.93569			5.40807		5.06323				5.74172	6.20254			5.9682	4.71671
6.04453	6.59769	6.21641			5.15906				6.41264				5.26062	5.82511			5.85965		5.37342				6.37995	6.41444			6.52209	4.56007
5.50777	5.9682	7.06219			5.09375				5.48189				5.3725	5.8659			6.63516		5.03695				6.50773	5.43938			7.90323	5.55914
6.54736	5.23164	6.31626			5.69743				5.59545				5.32008	5.52625			5.7994		5.36317				5.25645	6.27646			6.72022	5.26424
5.88499	5.38861	5.99894			5.96409				5.83247				5.01662	6.4105			5.32203		5.32301				6.63384	6.64587			6.25479	4.46107
5.64439	6.61459	5.71175			6.37349				6.23107				4.70953	4.80648			4.90971		5.93806				6.10099	5.97964			6.55692	4.89933
5.66296	5.47395	5.59099			6.02659				5.85879				4.62203	5.0219			4.88507		5.38082				6.02345	5.95402			6.80539	5.90482
5.85708	6.16752	5.79849			5.2923				6.28395				4.97189	6.07304			5.41298		5.22036				5.50777	6.35211			7.69621	5.96947
5.58949	5.87942	5.6863			6.65647				5.52106				5.55528	6.22198			6.4419		4.81624				5.7356	5.79849			6.6526	4.92653
5.47855	6.06912	6.2098			5.95116				6.19543				5.59879	5.28015			5.43895		5.41031				5.82865	5.91539			7.00033	5.63372
6.16961	6.28916	5.77051			6.87699				6.33576				5.99918	5.40672			5.56068		4.69684				5.41031	5.62906			7.22111	5.69272
7.32053	6.26378	5.98946			5.59842				5.64155				6.01981	5.63479			5.49059		5.67846				5.5483	5.50003			7.6212	4.93735
5.70877	6.49602	6.34879			5.8783				5.92906				5.13462	6.44381			5.67812		4.86599				5.47772	5.26786			7.48885	6.63568
5.9862	5.77362	6.43647			4.85125				5.89908				5.35847	5.18122			5.55063		6.13988				5.36924	5.51585			6.82633	5.37574
6.21261	5.28928	5.9535			6.14032				5.8955				5.43197	5.67298			5.664		5.61313				6.12883	6.17212			7.28413	4.87825
6.01859	5.4359	6.44254			6.49481				6.31536				5.17615	5.47939			5.75637		5.44112				6.13729	6.5351			7.24137	5.44975
5.77362	6.42211	5.98192			6.1139				5.21602				5.25437	5.30678			5.31812		5.35517				5.40807	5.92479			7.18841	4.89933
6.50024	6.0983	5.48521			5.79697				5.65704				5.82334	5.43764			5.68935		4.60447				5.47605	5.91025			7.14835	4.91925
6.18826	6.98749	7.21744			5.53457				5.97457				5.37528	5.33224			6.08677		6.16563				5.94175	6.93049			6.92952	4.67189
6.161	5.42847	7.14992			6.06704				5.43764				5.31123	5.99271			6.15082		4.92798				6.60286	5.72717			7.06647	5.44717
6.0947	6.0278	6.60164			5.54009				5.93039				5.50898	5.04084			5.84788		5.54205				5.52705	6.60137			6.89892	6.28618
5.81711	5.95064	6.86881			6.19461				5.28219				5.13521	4.86368			5.44068		5.55837				6.02972	5.49265			7.70256	3.7495
6.59564	5.90509	6.28804			6.03141				5.96615				5.92879	4.69501			5.71769		5.35186				5.45788	6.33505			7.07496	5.37157
6.45677	6.93049	6.45488			6.32113				7.17855				6.05795	5.49758			5.81979		4.83231				5.95298	6.36475			6.99942	4.86445
5.38998	6.02054	6.91175			6.27815				5.8944				4.87977	5.01728			5.6069		4.52915				5.45575	6.324			7.43367	4.72028
6.35089	5.82895	6.71405			5.2486				6.15994				4.95159	5.59211			5.41788		4.99586				5.31123	6.69047			7.91352	5.63408
6.03572	5.59953	5.81264			6.10524				5.7924				5.51625	5.69541			6.7525		5.54361				6.21441	5.80904			6.92658	4.83628
6.54204	5.62978	7.17855			5.42803				6.18167				5.43503	6.34159			5.06953		6.08768				5.34615	6.0495			7.1107	2.89757
5.88304	5.70943	6.39476			5.37759				6.39342				6.37468	5.13521			4.91339		5.70744				6.23793	5.57897			6.39476	4.80811
6.17254	5.91188	5.92051			6.15507				6.26701				5.57481	6.35645			6.36561		5.23484				5.03044	5.99918			7.47817	5.50248
6.14419	5.3038	6.11235			5.02454				5.92372				5.78567	5.42054			5.16364		5.34233				5.86901	6.00561			8.04559	4.28013
5.71933	4.82431	6.67305			5.67538				5.2062				5.34758	4.93375			5.91053		4.77744				5.43154	5.36831			6.99577	5.30231
5.5322	5.77082	6.04973			5.70011				6.09942				5.02913	5.59099			6.29138		5.13049				6.27439	5.69441			7.10824	5.48728
5.67778	5.38679	6.08814			5.79727				6.10323				5.5626	4.53818			5.67091		5.28168				5.38679	6.43871				5.09926
5.84875	5.84673	6.30225			6.07512				6.40721				5.3968	5.23057			5.25802		5.01064				5.95038	6.2098				5.22789
5.8676	5.29029	6.06796			5.58575				6.05091				5.16593	6.27174			5.23538		5.3409				5.76582	5.6991				5.56605
5.87296	5.26528	6.04382			6.14975				5.66122				5.40941	4.84968			5.99221		5.39499				5.85622	5.8565				5.0876
5.55567	5.65144	6.89781			5.43982				7.0076				5.2051	6.45205			5.16764		5.45061				5.23804	5.64827				5.24122
6.29138	5.59397	5.69575			6.24591				6.26815				5.00997	5.63443			5.04471		5.74748				5.76832	5.74684				4.85125
6.9344	6.05397	5.76394			5.90672				6.62074				5.57935	5.62726			5.55257		4.85125				5.96229	6.1997				5.67435
5.88081	5.74748	5.85249			5.719				6.09673				5.32008	4.98566			5.6412		5.26321				5.21439	6.01396				5.19794
5.52106	5.78321	6.83776			6.10747				5.74108				6.00067	5.02978			5.55296		5.52186				5.31714	5.92826				4.05178
5.67846	6.243	6.27269			6.39459				5.5393				4.60457	5.83481			5.63264		5.56183				6.36423	6.28395				4.94021
5.83042	5.70578	5.95997			6.1108				5.93516				4.68491	4.83549			6.00018		5.22144				6.80373	5.45873				6.0469
6.23402	6.00857	7.12206			5.84267				6.30828				5.05625	5.61786			6.24804		5.29682				5.22359	4.95794				4.64631
5.50492	6.25671	5.56834			5.80874				5.60874				5.43066	4.89933			5.59434		5.3038				5.67881	5.90263				5.98695
5.97024	5.66643	6.20778			5.96896				5.73431				5.58387	5.09742			6.15358		5.19462				5.29029	6.92363				5.31419
6.46972	5.40358	6.32077			5.47521				5.20291				5.42671	5.21003			5.10473		5.06069				5.89688	6.21381				6.62007
5.831	4.02589	6.64704			6.06958				6.10635				5.00462	5.75098			5.80121		6.15867				5.82423	6.69246				4.67002
6.33806	6.73447	6.15507			5.72522				5.95868				5.31419	5.46341			5.11919		5.0626				5.82452	5.55102				5.2923
5.52186	6.62566	6.72743			5.32008				5.86306				5.06323	6.31046			4.85359		6.00364				5.40493	5.65704				5.6287
6.05842	6.03476	6.73209			6.26015				5.99396				5.25227	6.1767			5.70278		5.46298				5.66331	6.2519				4.85047
5.84354	5.07705	6.33452			6.46443				6.82405				5.56529	5.48521			6.37809		5.40042				6.15931	5.38998				5.43154
5.38907	6.12271	6.29821			6.20152				5.90509				5.0186	5.01662			5.79667		4.92798				6.30883	5.10473				4.95512
5.98293	6.09605	6.28133			5.34186				5.73496				5.05242	5.75606			5.29381		6.14333				5.70478	5.55876				5.09375
6.05725	4.87748	6.70588			6.35228				6.29674				5.16421	5.25958			6.45724		5.0876				5.25593	6.72419				6.03572
5.94201	5.67264	5.7314			6.54592				5.08389				5.43634	5.65073			6.04073		4.85748				6.49118	6.21641				5.08203
5.65634	6.35923	6.296			5.87718				6.35576				5.2073	5.40941			5.24544		5.13756				6.05632	6.39676				6.13902
6.1742	5.10897	6.84471			5.83159				6.33434				5.41521	5.46044			5.91215		5.7869				5.51262	5.71834				4.88658
6.18084	6.76342	6.13253			5.61276				5.88444				5.33609	5.36551			5.8966		5.45061				5.29832	5.55102				5.32301
5.81413	6.18888	6.26054			5.70943				5.42054				5.37574	4.9395			6.32418		5.12634				5.51785	5.68358				6.10233
6.92756	5.74204	5.46764			5.87746				5.60101				5.3235	6.01469			5.54048		5.42451				5.43459	5.87155				6.97915
6.09334	4.75359	5.94254			5.50939				5.32057				5.19296	5.31665			4.37097		5.30975				5.44285	5.96332				6.67822
5.86986	6.50324	6.79649			5.4877				5.67195				5.21602	5.20181			5.04407		5.07455				5.74907	6.54218				4.77491
6.20819	5.81294	6.68499			5.27811				5.73979				5.48852	5.18459			5.99246		5.94803				5.60617	5.81144				5.72031
6.4331	5.66504	5.99993			5.28219				6.33204				5.3822	5.1156			5.19684		5.81144				5.50696	5.78751				4.5712
5.47521	5.92639	6.04192			7.09755				5.93012				5.91269	5.48563			6.05772		5.11259				5.4359	5.82747				5.44328
5.55683	6.19134	6.11368			7.15227				5.48563				5.05561	5.60837			5.42319		5.96152				5.29832	5.60984				6.1631
5.88304	5.25802	6.35593			6.06052				5.40042				5.58912	5.08327			5.95012		5.19351				5.76205	6.26015				5.60359
5.64049	4.06251	6.33806			6.4886				5.40717				5.20675	5.46806			4.96074		4.85981				5.21765	6.40208				5.26165
5.72945	6.34001	5.86675							5.55721				5.45318	5.18403			5.68494		5.21276				5.29531	5.86732				4.98975
5.73463	5.25541	5.63049							6.41967				5.76425	5.59471			5.52705		5.96229				5.9705	6.55806				5.9664
6.10702	4.35684	5.86986							5.49799				5.6251	5.07204			6.06146		5.37528				5.75859	5.82718				6.47204
6.84981	7.34407	5.86817							5.68426				5.55683	5.55335			3.97237		5.273				5.60654	5.69441				4.08092
5.54048	5.773	6.80473							5.88277				5.73947	5.491			6.40902		5.28978				4.9229	5.85965				3.63548
6.05256	6.68786	6.81717							5.89137				5.38174	5.22467			4.96842		5.47605				5.77703	5.87746				4.83708
6.15634	4.80893	6.4886							5.48272				4.85904	5.4943			6.0535		5.38495				5.54985	5.74844				5.78659
6.39959	5.21602	7.46851							5.92399				5.3191	4.82511			5.74268		5.44544				5.78996	5.66919				5.26992
6.17066	6.52679	6.03333							5.71834				5.89523	4.98292			5.15329		5.45746				5.30081	6.00389				5.31616
6.86108	5.35706	5.55063							5.97863				6.10791	5.62582			5.10048		4.96912				5.67881	6.27927				6.3981
5.52824	4.91998	6.04903							5.75922				5.26321	5.74108			5.41965		5.26062				5.50939	5.60507				6.68835
5.49306	4.93087	6.19685							5.44025				5.47059	5.35753			6.52415		4.79165				5.59508	5.79271				4.62301
6.29693	5.63515	6.43036							5.54283				6.012	5.18066			5.57367		5.28877				5.40807	5.89413				5.73625
6.03644	6.23363	6.51338							5.6175				5.35564	5.47563			5.11018		5.11439				4.96074	6.27344				5.17219
6.45205	6.04453	6.54851							5.89962				5.42274	5.82865			6.07397		5.907				5.72195	6.50324				6.14612
6.23637	5.45916	6.89548							5.3711				4.76473	5.71076			5.13108		5.24228				5.3762	6.61352				6.06355
5.6647	5.48022	7.68937							5.638				5.0026	5.61532			5.56183		5.73431				5.21548	5.76331				4.55356
5.99645	5.48563	5.88332							6.52062				5.76613	5.16764			6.27307		5.23111				5.55837	5.36784				5.77734
5.83042	5.17105	6.37911							5.29531				4.9445	5.7997			6.08382		6.11058				5.65564	6.23402				5.37389
6.89669	5.34901	5.81144							6.07925				6.64366	5.45575			5.96023		4.94093				6.34651	6.88459				5.60727
5.59024	6.78287	6.05982							5.87633				5.2827	5.40133			5.90944		5.5106				6.19767	6.22317				4.71133
5.47353	5.43241	5.76644							5.40627				4.75875	5.44372			4.99586		5.02782				5.17048	6.35611				3.53748
5.90781	6.51634	6.15719							5.79909				5.85936	6.00018			5.46298		5.15387				5.89164	6.05256				5.87465
6.49012	6.09965	6.89972							5.67846				4.8926	5.94201			5.11439		5.08883				5.93118	5.46679				5.58425
5.29481	3.97912	6.23696							6.37195				5.36457	5.3822			5.64368		4.68213				5.6412	6.29563				4.36284
6.2691	4.95583	7.32185							6.0712				6.18312	5.24808			5.45447		6.26701				5.91916	5.98268				5.8351
5.58462	5.98846	6.24766							5.7589				5.28168	5.81532			5.37296		4.60297				5.32593	6.1794				6.756
5.99819	5.96717	6.46287							5.80754				4.98498	5.1996			5.7275		4.61453				5.8499	7.01121				4.57296
5.44674	5.13639	5.75985							5.92532				5.68085	5.57405			5.43547		5.10958				5.09804	5.7226				4.47004
7.01661	5.2827	6.126							5.46298				5.40358	5.53851			5.63764		5.39272				5.03695	5.8933				5.24492
6.01004	7.07412	6.9921							5.66573				5.45788	5.0962			6.45126		4.87367				5.56222	5.72717				5.4848
5.36878	5.54087	6.12818							5.5102				5.43547	4.79248			5.87465		6.45299				5.77238	5.98494				5.9766
6.09762	6.63568	6.03644							5.63229				4.96564	5.50979			5.47059		5.88416				5.44068	6.15549				4.93159
6.35489	6.24456	6.42471							5.10413				4.71133	5.72945			6.09785		5.78904				5.61568	6.46879				5.48811
6.12818	6.2393	5.61386							5.1885				5.45275	6.20051			5.60543		5.48976				5.36457	5.91943				6.55976
5.85335	5.26269	5.34425							6.06704				5.87969	5.60764			5.21439		5.26683				5.49717	5.95817				4.88658
6.22555	5.8003	5.91269							5.84412				5.4112	5.67744			4.67189		5.50696				5.39862	5.90154				5.12039
5.41876	6.18662	5.74907							5.50248				5.96075				5.58387		5.7872				5.07705	5.89247				5.40133
5.61568	6.22416	6.55678							5.50655				5.34377				5.61094		6.31735				5.35281	6.27646				5.01463
6.46894	5.35941	7.37963							5.25645				5.14108				6.37451		5.07705				5.58011	5.70611				6.07695
5.57177	6.18744	6.27099							6.26092				5.64862				5.93912		6.00734				5.99071	5.76048				5.18459
6.03715	4.62595	6.42924							5.2465				5.41477				5.92773		5.72913				5.10352	5.50979				5.42274
5.65599	5.67195	5.96845							5.50777				5.44631				6.08359		5.75321				5.26786	5.85192				5.6269
5.66573	5.53969	6.51767							5.81919				4.7458				5.45831		5.53694				5.65983	5.7513				5.25332
5.54713	5.88137	6.4805							5.70478				5.1996				5.80363		5.21927				5.69575	5.49347				6.99026
5.84528	6.33381	6.78841							6.40853				5.78013				5.73786		5.273				5.84006	5.38953				4.4276
5.40268	4.74667	5.86845							5.54479				5.91916				6.00389		5.31861				5.75289	6.02248				5.65844
5.66087	5.43459	6.21341							5.10473				5.95713				5.14517		5.07642				5.6846	6.28711				4.84733
5.75985	4.84655	6.35905							6.00315				4.8331				6.20314		5.04729				5.65879	6.14954				5.45916
6.18229	5.83802	5.86788							5.73915				4.74927				5.28523		5.9089				5.65599	6.89061				5.87718
5.88777	6.13405	6.75075							5.47101				5.47395				5.81174		6.5159				5.98695	5.80574				6.14804
6.36509	5.49635	6.2001							5.72978				4.90156				6.11766		5.17502				5.40042	6.34599				5.77486
6.29138	4.37613	5.82393							5.81949				5.07392				6.33328		5.11979				5.1996	6.26015				4.95864
5.51946	4.06766	6.10858							6.27533				5.24913				5.21385		5.43022				5.17728	6.80539				4.83151
6.06262	5.53299	5.68017							6.22871				4.91779				6.19154		5.30032				5.55335	6.24882				6.70319
5.96743	5.15098	6.06727							6.85171				5.52186				5.80363		5.06828				5.17105	6.33948				5.71867
6.05162	6.35333	5.65704							5.54048				4.98703				5.44803		5.57025				5.52505	5.45147				6.58369
5.60911	6.9489	6.25364							5.9977				5.25175				6.1538		5.29932				5.36971	6.68324				4.52904
6.19949	5.42803	6.54549							6.67431				5.88694				5.94463		4.57461				5.25227	5.93145				6.50668
5.55528	5.73075	6.03596							6.59236				5.21656				5.13226		5.62076				5.24808	5.67915				5.7589
5.43503	5.33224	7.01212							6.34195				5.4773				5.15733		4.73708				5.63157	5.63907				6.16542
6.30408	6.14975	5.72129							5.70645				5.49594				5.65844		5.26631				6.20617	6.79638				5.5483
5.5936	4.64054	5.82895							5.51986				5.30926				5.77641		5.826				5.64686	6.37076				4.79579
5.94725	5.32739	5.94385											4.84103				5.57897		4.8434				5.1602	6.20031				5.41209
5.96589	6.95845	6.75972											5.20291				5.6204		6.06495				5.87127	5.93542				6.00339
5.54205	7.36265	6.38401											4.76132				5.48397		4.91998				5.20675	5.76832				6.63961
5.54713	4.90156	6.30262											4.60906				6.54319		5.38816				5.29932	5.63835				5.20126
5.94673	6.1742	6.22218											5.5033				6.05866		5.70011				5.25437	5.81413				4.82109
5.38633	5.33224	6.15252											5.09068				5.72717		5.55876				5.69205	5.71933				5.44674
6.0093	5.79758	5.52665											4.99315				6.23147		5.08698				5.45788	6.25728				4.83071
5.84325	6.40539	5.83335											5.74236				5.3038		4.82591				5.62293	5.43808				5.21711
5.20894	5.91566	6.01786											4.78582				5.52386		5.08512				5.43895	6.3017				3.73981
6.49903	6.49421	6.17107											5.33465				5.23591		5.91566				5.38358	6.44302				4.52396
5.72815	5.22305	6.33523											5.78935				5.88527		4.85826				5.38312	5.62257				4.97742
5.66781	6.84023	6.36664											4.9788				5.68765		6.99118				5.43285	6.28451				6.37639
5.56145	6.80672	5.72554											5.30081				5.69238		5.17389				6.53568	7.33106				5.9962
5.77362	6.70821	6.20637											5.36317				6.2348		5.34711				5.8886	6.45708				7.22475
5.96229	6.43101	5.95532											5.25906				5.72587		5.07392				5.63049	6.27908				5.40403
5.40448	5.07517	6.06611											5.64297				6.52077		5.773					5.86306				5.13874
5.9548	5.36598	5.87997											5.56299				5.82718		6.71817					5.56145				6.03285
5.86562	4.70953	6.42714											4.96703				5.46044		5.80121					5.77082				5.32788
6.30152	6.0938	6.06122											4.95934				5.70645		5.90536					6.44286				6.22989
6.25113	6.2432	5.64862											5.08016				5.3043		5.09926					6.33257				5.40762
6.03668	5.50939	6.03452											5.52426				5.23111		5.09804					6.27833				5.56911
6.06472	5.69306	6.96414											5.6251				5.75827		4.94378					5.26217				5.92372
5.43197	5.99146	6.65351											5.50898				6.57298		4.74406					5.8418				5.02978
5.72031	5.34996	6.33434											5.55991				6.55137		5.95636					5.95402				6.16289
6.09537	6.67368	5.7301											5.21221				5.01728		5.04149					6.08655				6.15124
5.92799	5.83686	6.38097											5.26786				6.15252		4.73356					5.33754				5.89853
6.02224	5.20126	6.04049											4.91118				5.03305		4.91486					5.5326				5.46764
5.46044	5.80453	5.50044											5.33417				5.3235		5.08636					5.84441				5.13462
5.76394	5.65879	5.97838											5.93516				6.69258		5.33368					5.00193				5.0363
5.97559	5.01662	6.15273											5.38128				6.13253		6.12796					5.82541				5.74939
5.5102	6.30445	6.34441											5.18347				5.82186		5.23111					6.20718				6.57172
6.0029	5.15733	5.90072											5.04857				6.54175		5.36317					6.04714				4.90379
5.70545	6.57717	6.39292											5.55335				4.67656		5.57519					6.03381				4.7318
6.43294	5.47101	5.92104											5.55606				6.24456		5.96922					5.53102				4.83231
5.64403	5.88749	6.08904											5.66504				5.48064		5.06828					6.21				5.89385
5.67915	6.92067	6.2174											4.47061				5.89633		5.18962					5.78751				5.58048
5.9522	6.32292	6.10144											5.32252				4.65301		5.94437					5.82511				5.9341
6.09807	6.88694	5.76957											4.44477				6.37212		5.13462					5.50003				5.9766
5.89413	5.63835	5.98971											5.0376				5.73786		5.6412					5.75637				6.00857
5.86306	6.33912	6.61874											5.76738				5.67435		5.81383					5.93065				6.44142
5.51262	5.66539	5.97737											5.59322				4.87443		4.98907					5.75035				5.38128
5.58537	7.03262	5.95739											6.18105				4.41836		5.44025					5.77393				4.07889
6.12665	6.02078	6.5555											5.25175				6.58948		5.2918					5.57633				4.72206
6.31644	6.01445	6.74347											4.79414				5.75669		5.01529					5.61931				5.90154
5.6058	5.67675	6.20071											5.94725				5.38082		4.31562					5.54322				6.03333
6.17003	5.52824	6.06866											5.32496				5.95868		6.411					5.78782				5.34663
5.34949	5.75669	5.35044											5.07829				5.58612		5.31665					6.03213				5.78105
6.24862	6.03117	5.97177											5.69676				5.92506		5.48438					6.65647				6.26111
5.75003	5.59322	5.93701											4.8752				4.94521		5.55644					5.94699				5.55991
5.66018	6.14676	6.54233															5.41298		5.41165					5.638				5.66227
5.41832	5.24175	6.67897															5.0733		5.53891					5.48646				6.01494
5.61641	5.44717	6.62566															5.4689		4.96773					6.27212				5.60911
5.94725	6.8235	6.28245															5.54166		5.13344					5.25227				5.1985
5.45361	5.43022	6.59304															6.13881		4.89859					5.73528				4.26113
7.09174	5.5786	5.84702															5.52186		5.58612					5.68222				4.95442
6.46006	4.27833	7.45298															5.85679		4.85826					5.78383				5.12871
5.87858	6.26966	6.72167															5.10776		5.38907					6.04572				4.48176
5.61641	4.37349	5.95168															6.5465		5.46679					5.80574				6.54793
5.86505	4.37701	5.90835															4.75875		5.0962					5.7288				5.28523
	5.92158																6.20537		4.9445					5.74108				5.19905
	6.21401																5.27709		4.82591					6.04049				6.03715
	5.75574																5.27146		5.26476					6.22713				5.82068
	5.7301																5.92426		5.01263					5.8565				6.33346
	6.36372																5.31861		5.36176					5.69373				5.00462
	6.48829																4.28827		5.08389					5.95558				6.03644
	7.22766																5.92426		5.61422					5.55451				4.28414
	5.40807																5.75384		5.47227					6.24067				5.21167
	5.62149																5.6204		5.67778					5.6812				5.6716
	5.10958																5.39635		4.88507					6.69047				5.57822
	4.70411																6.1068		6.01762					5.65214				4.85359
	6.57967																6.41755		5.76048					5.51141				6.01004
	5.78904																5.94306		5.29481					6.57466				5.62438
	5.53062																5.62762		6.38114					6.03261				5.50126
	7.20564																5.32885		5.22036					6.27758				5.3409
	6.41264																5.13226		5.88444					6.47358				5.93885
	4.41812																5.84064		5.33994					5.78074				4.88583
	4.45737																5.29079		6.07558					5.81503				4.92144
	7.17472																5.99221		4.93878					5.87774				4.80811
	6.97821																6.04548		4.88432					6.1631				5.32399
	6.20274																5.72587		5.35186					5.69776				4.64247
	6.35106																5.31222		5.93278					5.73302				6.02852
	6.16961																5.84499		5.14458					6.21221				4.54425
	6.6182																5.3303		5.06953					5.54674				4.63279
	6.47713																5.30131		5.1985					6.27042				3.75162
	6.05702																5.49717		5.12277					6.15486				5.99346
	5.36924																6.02538		5.85507					5.65003				4.70682
	5.46722																5.33224		5.22628					4.94663				4.78164
	5.90181																6.10009		5.2428					5.91215				5.30827
	6.48525																4.81786		5.2486					5.42847				5.60396
	5.88638																5.67538		5.19296					5.84644				5.64368
	6.02876																5.26889		5.41298					6.67532				5.84354
	6.16982																5.91809		5.14575					4.56726				5.95894
	6.25556																5.25697		5.47227					5.99496				5.7513
	4.89784																5.83276		5.1156					6.73922				6.26073
	4.48176																5.21112		5.24175					6.08359				4.59168
	5.0252																5.27454		5.43721					5.70278				5.42363
	6.43839																5.54557		5.86107					5.75226				4.20469
	4.59955																6.38823		5.42009									5.37203
	6.64937																5.21602		4.96981									3.88218
	6.70331																6.79783		5.06828									5.63622
	5.44932																5.33465		4.82831									5.13167
	5.39272																5.99096		5.46086									5.6863
	5.18122																6.37024		5.66746									5.12694
	5.72457																5.65319		5.60911									4.31735
	6.62976																5.3822		5.19739									5.68051
	6.2774																5.45361		4.43438									5.07142
	6.82154																5.18906		5.48397									5.02913
	5.68051																6.4933		5.00327									5.26269
	5.43808																5.51986		5.05433									6.15973
	5.01993																6.10211		5.82186									5.38953
	5.86732																4.72916		5.02978									5.36223
	5.23697																5.75574		4.97397									5.39862
	5.47437																5.358		5.00663									4.66814
	5.4311																5.64474		5.35564									6.17149
	6.49662																5.18122		5.52066									5.93012
	5.84006																5.49799		4.78415									5.29832
	4.61165																5.16764		5.3409									5.67573
	6.22871																4.98975		4.68675									5.45788
	7.04839																5.81204		5.2933									5.57367
	6.03859																5.36364		5.2694									5.15387
	6.62936																5.24965		5.29732									5.65948
	5.54869																6.32113		5.53969									5.73431
	6.86985																5.68867		4.89035									4.63279
	5.34949																6.07695		5.27505									5.67778
	5.55876																5.48147		4.99856									5.4161
	6.41034																5.94122		6.62433									5.64862
	5.6287																6.65002		5.36082									5.38312
	6.8714																5.8886		4.2139									5.64049
	5.94437																5.84644		5.5865									5.61276
	5.75985																5.82718		5.64651									6.14804
	5.29832																5.44932		4.96842									5.15098
	5.39272																5.99993		4.60737									5.29531
	5.4823																6.48784		5.03174									4.6415
	6.03906																5.95506		5.36598									5.55914
	5.41477																5.84788		5.2062									5.87914
	5.66781																6.04548		6.20334									5.07079
	6.02538																5.65599		5.46341									5.18403
	6.23206																6.34844		5.52625									5.78567
	5.70178																5.48811		5.34472									5.11078
	4.88432																4.77491		4.73708									5.69171
	5.50696																5.09191		5.21927									5.97914
	5.60984																5.97406		4.91925									5.38174
	5.74076																5.27505		5.2391									5.95428
	5.60396																5.17615		4.64823									5.144
	5.52585																4.8729		4.98429									5.2133
	5.27043																5.61276		4.41582									6.53088
	5.49183																5.59061		4.93015									6.01127
	5.05497																5.7091		5.01064									5.64721
	5.86845																6.33275		5.24702									5.28574
	4.99654																5.99346		5.63014									4.90749
	6.75227																5.68426		5.39226									6.22099
	5.08945																5.40313		5.2827
	6.37041																6.05397		5.34281
	6.31554																6.1827		5.30926
	5.61568																5.21385		5.00863
	5.79909																5.71769		5.38082
	5.56414																5.07204		5.13521
	5.88277																5.6175		4.90379
	5.39862																5.51181		5.16878
	5.48355																5.41743		5.17275
	5.24702																5.43851		5.24808
	5.50533																5.97406		4.90897
	5.18627																5.66192		5.30678
	5.9592																5.76644		5.0219
	5.32836																5.07267		5.28168
	5.61203																6.40142		5.95713
	6.42924																4.60896		5.50858
	5.23271																5.91107		5.3191
	6.4331																5.66504		5.16536
	4.76303																6.1444		5.47311
	6.3121																5.01197		5.72522
	5.86958																6.08062		5.1162
	5.69238																5.82511		5.32788
	6.73815																5.9592		6.81728
	6.09942																5.36831		5.48438
	5.0073																4.87901
	6.64561																4.87137
	7.43838																5.49676
	5.32739																4.74667
	4.96424																5.57063
	6.91968																5.56873
	6.39743																6.39376
	5.39997																5.52386
	5.67298																5.79545
	5.87942																5.57935
	5.36598																6.58617
	6.36372																5.73593
	6.1088																5.57139
	4.92144																5.78321
	6.27702																5.77331
	6.12446																4.62595
	5.4943																6.66147
	5.8955																5.34377
	5.42274																5.82245
	5.39997																5.66712
	5.67949																5.84238
	6.23441																5.05752
	4.91118																6.40275
	6.24028																6.15316
																	5.115
																	5.58124
																	5.18291
																	5.23325
																	7.24779
																	5.69709
																	5.26683
																	5.3137
																	5.7301
																	5.95739
																	6.19929
																	5.46722
																	6.42794
																	5.34233
																	6.09086
																	5.92773
																	5.46001
																	5.588
																	6.51693
																	5.51785
																	5.76016
																	5.27658
																	6.29416
																	5.36784
																	5.58462
																	5.43329
																	5.81204
																	5.08821
																	6.13621
																	5.50858
																	6.30792
																	5.27658
																	5.93595
																	5.50492
																	5.56987
																	4.75617
																	6.07166
																	5.30181
																	6.00881
																	5.55644
																	6.43133
																	6.76734
																	5.78751
																	5.34329
																	5.31222
																	6.45362
																	6.30372
																	4.84497
																	4.99721
																	5.67401
																	5.74939
																	5.57063
																	6.27946
																	5.32155
																	5.26631
																	5.63014
																	5.50858
																	5.36457
																	5.49183
																	5.67881
																	5.70378
																	5.65739
																	6.38148
																	5.05306
																	5.63622
																	5.86788
																	5.97432
																	4.65871
																	4.69957
																	5.04407
																	5.28117
																	5.26424
																	5.58612
																	5.92452
																	6.32472
																	5.62546
																	6.20496
																	4.62693
																	5.86193
																	5.88832
																	4.99654
																	5.39135
																	6.30134
																	5.75162
																	6.33346
																	5.57443
																	5.52106
																	5.1504
																	5.80934
																	6.0066
																	6.46037
																	5.76048
																	6.02852
																	4.40525
																	6.04761
																	5.65214
																	6.90264
																	5.71439
																	6.16416
																	5.35894
																	5.86703
																	4.98224
																	5.68698
																	6.52679
																	5.98896
																	5.42363
																	6.10166
																	5.21982
																	6.32704
																	6.33328
																	5.4651
																	6.80539
																	6.13556
																	5.2575
																	6.20778
																	6.012
																	5.71307
																	4.55209
																	6.21701
																	5.60064
																	5.8836
																	5.09314
																	5.62798
																	5.22144
																	5.89247
																	5.52545
																	5.94017
																	5.50044
																	5.81204
																	5.63121
																	5.44587
																	5.20346
																	6.16036
																	4.27736
																	6.47743
																	6.12992
																	5.50207
																	4.78916
																	6.34458
																	4.88658
																	5.05114
																	5.02585
																	5.67778
																	6.31716
																	5.9733
																	5.5672
																	4.95442
																	5.78812
																	5.23218
																	5.53615
																	6.12337
																	5.39408
																	6.22337
																	5.6269
																	4.3819
																	5.71637
																	5.30081
																	6.06099
																	5.22359
																	5.42627
																	6.12183
																	4.31402
																	4.79579
																	4.96215
																	5.22628
																	4.12762
																	4.6357
																	6.18724
																	4.78666
																	5.50085
																	5.50533
																	4.13469
																	5.5962
																	5.89633
																	6.30262
																	5.26476
																	5.75003
																	5.42319
																	4.6386
																	5.54869
																	5.14283
																	5.22144
																	5.94986
																	5.64545
																	6.11213
																	5.16479
																	6.00166
																	5.42451
																	6.12534
																	6.21441
																	5.8263
																	6.16835
																	5.94594
																	5.02716
																	5.77424
																	5.56452
																	6.20537
																	5.29029
																	6.3971
																	5.44415
																	5.29079
																	5.66053
																	5.73593
																	4.58833
																	6.0066
																	5.34377
																	4.90823
																	6.04002
																	5.83948
																	4.94164
																	5.66227
																	5.87071
																	5.64827
																	4.2676
																	6.80948
																	5.38036
																	5.66435
																	5.16192
																	5.34901
																	5.64368
																	5.38724
																	5.9962
																	4.98155
																	5.22682
																	6.42665
																	4.41836
																	5.32545
																	5.53497
																	6.22614
																	5.54908
																	5.95376
																	5.69272
																	6.22733
																	4.90823
																	5.47772
																	6.74665
																	5.1556
																	5.46086
																	5.83335
																	5.58425
																	6.01225
																	5.72097
																	5.61459
																	4.86676
																	4.91998
																	4.18708
																	5.61459
																	5.32203
																	4.96494
																	5.25123
																	6.22258
																	5.26683
																	5.45275
																	5.68731
																	4.66155
																	5.22036
																	6.00067
																	4.62595
																	6.22693
																	5.57443
																	4.91118
																	4.85281
																	6.20233
																	5.99521
																	6.63503
																	5.3725
																	5.35044
																	5.21385
																	4.54298
																	4.99721
																	5.63835
																	5.71933
																	6.12315
																	5.65494
																	4.99111
																	5.56183
																	5.78996
																	6.47111
																	6.30427
																	5.0324
																	5.58987
																	5.65179
																	5.95194
																	5.77424
																	6.12468
																	5.50614
																	5.32739
																	5.65704
																	6.14996
																	5.73528
																	6.2949
																	5.77051
																	6.15443
																	5.25958
																	6.20516
																	5.07079
																	5.79332
																	5.51745
																	5.91593
																	6.92461
																	5.64756
																	5.78013
																	5.83686
																	5.26837
																	6.22594
																	5.8955
																	5.72913
																	5.43503
																	5.54908
																	5.18515
																	6.3039
																	5.58612
																	6.22238
																	5.43634
																	5.62474
																	5.18962
																	5.73722
																	4.98907
																	4.8032
																	6.47358
																	5.89715
																	4.69501
																	6.20051
																	5.58987
																	4.7808
																	4.52233
																	5.83686
																	5.47437
																	5.59099
																	5.39635
																	5.92399
																	5.28523
																	5.60286
																	4.90823
																	5.77517
																	5.35233
																	5.87324
																	5.12098
																	4.88809
																	5.54283
																	5.16821
																	5.39635
																	4.02963
																	5.58949
																	6.15167
																	6.00166
																	5.65599
																	5.8
																	6.29877
																	5.60212
																	6.10613
																	6.60272
																	5.0733
																	6.11258
																	5.43677
																	5.0337
																	4.34081
																	5.09926
																	5.89192
																	5.46044
																	5.67057
																	5.44587
																	6.08746
																	4.92217
																	5.64862
																	5.17558
																	5.85364
																	5.45618
																	5.90645
																	5.60984
																	6.0845
																	6.11898
																	6.05912
																	5.70211
																	6.06611
																	4.90823
																	5.92586
																	5.8861
																	6.05912
																	5.80604
																	5.99695
																	5.85593
																	4.95583
																	6.29895
																	6.34949
																	5.36411
																	5.60433
																	5.37064
																	6.50354
																	5.45831
																	5.12158
																	5.72064
																	6.04358
																	5.21276
																	5.84586
																	5.69272
																	6.24086
																	6.42924
																	6.15486
																	5.32545
																	5.73269
																	5.07142
																	6.01762
																	4.82911
																	5.77269
																	4.92508
																	6.35802
																	5.05752
																	5.54048
																	6.46832
																	5.85765
																	4.60086
																	6.08359
																	5.30629
																	6.03548
																	5.12753
																	6.33912
																	5.10595
																	6.48096
																	5.68256
																	6.00586
																	5.31861
																	4.87061
																	5.52146
																	5.10291
																	5.1985
																	5.03825
																	5.42627
																	5.64403
																	5.54908
																	5.93885
																	5.45061
																	4.47187
																	5.46722
																	5.93092
																	5.08698
																	6.01249
																	4.93806
																	6.26891
																	5.46214
																	6.13014
																	5.98419
																	5.88638
																	4.01205
																	5.89109
																	5.98141
																	6.0469
																	5.86306
																	6.0781
																	5.32301
																	6.04973
																	5.22036
																	5.50614
																	5.89358
																	5.49922
																	4.49959
																	5.8522
																	5.50574
																	4.96842
																	5.55141
																	5.3711
																	5.62402
																	5.76394
																	6.06518
																	6.13448
																	5.63515
																	5.65739
																	6.18084
																	5.91889
																	5.54985
																	4.72117
																	6.16605
																	5.58124
																	5.70545
																	6.05021
																	5.43721
																	6.03404
																	5.53851
																	5.66157
																	6.35628
																	6.01689
																	5.46426
																	5.82275
																	5.87099
																	6.51841
																	6.0947
																	5.42142
																	5.88888
																	5.39816
																	5.20126
																	5.56567
																	5.58011
																	5.78628
																	5.9483
																	5.54205
																	6.10635
																	6.22673
																	5.75701
																	5.35044
																	5.44587
																	5.97711
																	6.20516
																	6.27042
																	6.70613
																	4.65205
																	5.63336
																	5.95038
																	5.45788
																	5.92345
																	6.32615
																	6.06866
																	5.53812
																	6.00166
																	5.76079
																	5.77889
																	5.3332
																	5.93463
																	5.54205
																	6.14032
																	5.41209
																	5.3452
																	6.25613
																	6.19338
																	5.65948
																	6.23598
																	6.04144
																	5.09742
																	6.81914
																	6.15931
																	5.98167
																	5.80423
																	5.78444
																	6.30536
																	6.79492
																	5.69508
																	5.3332
																	5.69676
																	5.59842
																	5.82747
																	6.16163
																	5.31714
																	6.20112
																	5.82186
																	5.72031
																	6.1128
																	5.95661
																	6.43679
																	5.63264
																	5.92024
																	6.02466
																	6.16458
																	6.54045
																	6.72779
																	5.24386
																	6.08904
																	6.12534
																	5.59061
																	5.30231
																	6.11655
																	5.87802
																	5.7478
																	5.92666
																	5.7262
																	5.92372
																	5.47772
																	5.904
																	4.93303
																	5.86618
																	5.09742
																	6.08313
																	5.64403
																	6.03954
																	5.99321
																	6.3575
																	5.01662
																	6.39275
																	5.50492
																	5.43764
																	5.5603
																	5.85393
																	6.15592
																	5.67538
																	5.76488
																	6.07074
																	6.09762
																	5.77765
																	6.01372
																	5.96743
																	6.14697
																	6.20698
																	5.50452
																	6.087
																	5.94934
																	5.32593
																	5.88721
																	5.35659
																	5.06765
																	5.74748
																	6.11435
																	4.86984
																	5.55141
																	5.76707
																	5.9449
																	5.97559
																	5.9135
																	5.30231
																	5.85765
																	5.78136
																	6.13837
																	5.71307
																	6.19909
																	6.07535
																	5.89385
																	5.79909
																	5.8988
																	6.19685
																	6.04666
																	5.41343
																	5.78874
																	5.69508
																	6.36458
																	5.67881
																	6.0542
																	6.14182
																	5.63085
																	5.55218
																	6.2295
																	5.26269
																	4.58098
																	6.36578
																	5.85908
																	5.80994
																	5.88721
																	6.12665
																	5.90509
																	5.94437
																	5.69575
																	5.47855
																	5.81741
																	6.05842
																	5.73463
																	5.63479
[truncated: 1 more columns]

## Sheet: Figure 1A - cancerous
Melanoma	Bladder carcinoma	Rectal adenocarcinoma	Lung adenocarcinoma	Pancreatic adenocarcinoma	Glioblastoma	Osteosarcoma	Breast cancer	Small cell lung cancer	Renal cell carcinoma	Clear cell renal cell carcinoma	Childhood B acute lymphoblastic leukemia	Hodgkin's lymphoma	Colon carcinoma	Ovarian carcinoma	Acute myeloid leukemia	Adult hepatocellular carcinoma	Gastric carcinoma	Non-small cell lung cancer	Chronic lymphocytic leukemia
10.3362	8.91522	8.87406	9.98157	8.28568	8.64158	9.69919	8.73325	8.85835	10.1419	11.6897	8.95248	9.15679	9.05582	9.06743	9.34844	9.2022	9.88804	10.3437	7.972
10.0682	9.7749	8.31963	9.23922	8.81583	11.2413	10.8699	8.10261	8.36995	10.2135	11.4502	9.30129	8.90469	9.59651	8.98088	7.25285	9.06593	8.71761	10.0658	8.97444
10.4755	7.75542	8.00826	10.9524	8.63996	10.6703	10.879	7.56216609*	7.55159	9.67559	9.11087	9.35584	8.76997	9.41445	7.93646	9.75826	9.17395	8.33405	8.8432	9.52699
9.72746	10.5641	8.53671	8.89685	8.80665	9.48089	8.5308	8.22516	8.33865	9.76057	11.8289	9.62598	10.5289	8.80951	9.88374	8.46115	11.724	8.32845	10.7375	8.21106
10.1374	10.1556	8.31642	9.63545	8.55651	10.3778	9.99195	11.2297	9.94689	10.1147	10.3798	8.32652	9.06539	9.11834	9.31508	7.65564	9.20114	8.61419	9.60032	9.1699
9.83159	9.14652	8.30163	10.2176	8.87437	11.0644	11.0527	7.98982022*	9.60214	10.5398	11.3455	8.30035	10.209	9.40559	9.11782	8.44907	9.48794	11.1878	9.38812
10.3115	9.91989	9.34658	9.30768	9.13681	10.5356	8.82413	10.3625	7.96676	11.917	9.55138	9.22783	9.60453	7.85449	9.65302	9.08422	10.8735		9.34232
10.479	10.9792	8.40199	10.9625	9.47739	10.2251	10.3587	8.38297	8.62819	10.5805	10.0279	7.97252	10.5321	9.41115	9.41009	8.59734	9.70551		9.60335
9.27193	8.4434	9.67373	9.02051	10.1449	10.5206	8.84163	8.24322	9.08367	10.1821	11.1202	9.15871	9.37652	9.1736	9.05384	7.68706	9.61287
10.028	8.99469	8.64068	10.2004	9.31639	10.4085	9.07347	8.74204	7.22081	10.4365	11.0837	9.58935	9.37523	9.25397	7.37738	8.29948	10.6465
10.7934	8.45837	8.74796	10.9233	7.4292	10.7281	10.1613	9.1228	8.91085	10.7469	11.2181	9.37869		9.15221	8.84056	8.10135	8.81413
10.2422	9.90156		10.4779	9.34243	10.4016	11.0373	8.15593	9.97871	8.2375	11.4943	9.32062		9.48099	10.182	9.66292	11.6994
11.1581	9.78228		8.83618	9.35614	9.32263	9.81377	8.29246	8.12784	10.2149	10.1775	9.3738		10.3206	8.79737	9.11205	9.02697
10.6566	10.6101		10.3578	10.4254	8.61508	8.59343	9.74052	11.2397	10.4948	9.58446			8.10376	7.06985	8.79435	8.88953
9.89313	8.40067		9.55046	10.3858	8.8895	10.7442	8.31587	8.39073	9.89464	11.3446			9.29285	9.71711	9.27694	9.53914
9.32107	10.3741		10.9939	9.67691	10.2669	9.7499	9.69721	9.99251		8.74524			8.78336	8.93572	8.82423	10.4432
10.282	10.9276		9.52395	10.0847	10.3667	10.0699	8.1635	9.40237					8.37147	6.22246	8.06582	10.0686
9.82634	10.2146		9.35352	10.5331	10.337		9.20286	7.43871					10.0426	7.3996	8.67698
9.57975	11.4413		11.8822	9.40565	9.16247		8.42932	7.66874					7.507	10.3311	8.91037
10.4661	9.74155		8.63132	10.388	10.0836		9.51414	9.14236					8.69509	9.83769	9.97384
11.1677	8.30323		10.1403	8.10575	11.1564		10.4947	9.91373					9.69552	9.94809	8.56045
10.9512	10.856		8.74305		10.8224		9.01438	10.1262					9.22055	9.31486	7.1126
10.7951	9.1073		10.1523		10.1552		10.5827	9.12159					9.07178	8.373
10.4751	8.95029		10.5074		10.963		6.93463444*	8.97591					8.95725	10.4072
7.78869	7.99752		8.32939		10.4249		10.4879	8.93103					9.07658	9.86067
11.3558	10.1431		9.79878		10.0845		10.5818	8.51846					9.32076
9.19908	9.45467		9.15368		9.16521		11.067	8.33494					10.0631
10.725	7.9913		8.50585		11.0662		10.4828	8.97848					8.63615
10.1419	9.84178		9.64353		11.3387		9.60864	7.48752					9.03604
10.1219	9.15413		9.01775		8.45504		7.91133206*	8.68194					9.98171
9.73897	8.19992		9.81887		9.78994		9.82367	9.76					9.50283
11.1685	9.14415		10.0641		9.5503		8.79188	8.37091					9.3357
10.5238	7.56339		9.88625		11.5174		5.89117612*	9.46695					9.50309
9.22805	9.33532		8.92713		9.96444		9.39686	8.96379					9.13206
9.96525			10.4537		9.57395		9.89772	9.68617					9.46023
9.91489			9.66759		11.0073		9.56832	8.80999					9.49079
10.5598			10.1096		8.82509		9.60631	8.89824					8.27673
9.01084			10.7272		8.1375		9.8266	9.62786					8.37851
10.4882			10.6225		10.1175		8.88615	10.3601					8.76378
10.345			10.2323		9.71333		10.9743	10.4439					8.0855
10.6205			9.83635		9.73449		8.53434	8.15886					9.24089
10.1362			10.6964		10.8857		9.54408	8.04418					9.81882
10.5086			10.2359		10.3525		9.18644	7.91468					10.1258
9.44545			10.1804		10.4368		9.52219	7.59373					9.19387
10.0844			9.5206		8.75077		9.23957	7.72021					8.46834
10.454			9.72945		9.50676			7.78424					8.47893
10.1046			11.116		11.4742			9.99676					10.36
8.28045			9.63461					10.1017					8.01246
11.0342			10.4287					8.93761					8.92985
9.28875			10.1188										7.35975
9.27887			9.60855
9.98413			9.76266
10.0293			10.3465
10.5024			10.2144
10.3781			10.572
10.7148			9.4734
10.5571			9.61338
9.80779			10.8211
9.97857			9.20745
10.6557			10.7748
11.2368			10.7407
8.50641			10.1038
9.34227			9.48545
10.0942			10.2036
10.0031			9.72206
10.4317			9.93977
9.21864			10.4011
9.8911			10.4171
9.28133			10.1876
9.68991
11.2879
9.65621
9.89483
9.79085
10.0482
9.56777
10.2597
9.83211
10.5158
10.2504

## Sheet: Figure 1B
Skin	Melanoma	Colon	Colon carcinoma	Breast	Breast cancer	Lymphocytes	B-cell lymphoma
6.10479	10.3362	5.99968	9.05582	5.6102	8.73325	6.77708	10.299
5.69373	10.0682	5.37851	9.59651	5.24702	8.10261	6.91274	10.4061
5.76016	10.4755	6.03285	9.41445	5.58274	7.56217	7.08423	8.81727
5.83686	9.72746	5.19684	8.80951	5.48646	8.22516	7.15929	9.98456
5.62798	10.1374	5.97406	9.11834	5.8922	11.2297	6.72347	9.90026
5.60764	9.83159	5.61786	9.40559	5.31222	7.98982	7.39634	8.94427
5.58161	10.3115	5.03955	7.85449	5.1162	10.3625	7.11802	8.83289
6.08791	10.479	6.03954	9.41115	5.0389	8.38297	7.10497	8.59477
5.92986	9.27193	5.14166	9.1736	5.2923	8.24322	7.43011	9.56154
5.72097	10.028	6.39509	9.25397	6.33363	8.74204	7.23346	9.44613
5.89715	10.7934	5.33994	9.15221	5.60175	9.1228	7.28756	9.52668
5.61386	10.2422	5.6458	9.48099	5.0252	8.15593	7.39018	10.6848
5.77331	11.1581	5.34711	10.3206	5.45831	8.29246	7.35883	9.52976
6.73661	10.6566	5.17784	8.10376	6.01884	9.74052	7.10661	8.13494
5.9197	9.89313	6.65325	9.29285	5.52585	8.31587	7.18007	10.1967
5.83042	9.32107	4.98224	8.78336	5.25541	9.69721	6.77799	8.23477
6.16289	10.282	5.585	8.37147	5.57291	8.1635	7.41818	10.1018
5.90291	9.82634	5.1358	10.0426	5.6458	9.20286	7.30452	8.95248
5.50085	9.57975	5.21221	7.507	5.77517	8.42932	7.13887	9.30129
6.0302	10.4661	6.68761	8.69509	5.48521	9.51414	7.26403	9.35584
6.08518	11.1677	6.06239	9.69552	5.55837	10.4947	6.71611	9.62598
5.57253	10.9512	4.88356	9.22055	5.97381	9.01438	7.17319	8.32652
5.49059	10.7951	4.77912	9.07178	5.69575	10.5827	6.95464	8.30035
6.07558	10.4751	5.39454	8.95725	5.78105	6.93463	6.88213	9.22783
5.37805	7.78869	5.97432	9.07658	5.51504	10.4879	7.23921	7.97252
5.3799	11.3558	5.80272	9.32076	5.39635	10.5818	7.32647	9.15871
5.50979	9.19908	5.01463	10.0631	5.71736	11.067	7.1317	9.58935
5.45916	10.725	5.58312	8.63615	5.14225	10.4828	7.10003	9.37869
5.31419	10.1419	6.23147	9.03604	6.61043	9.60864	7.23634	9.32062
6.15316	10.1219	5.53378	9.98171	6.80683	7.91133	6.9976	9.3738
6.39175	9.73897	5.24228	9.50283	5.54048	9.82367	7.16935	7.69167
5.71472	11.1685	5.70711	9.3357	6.564	8.79188	7.11314	7.40352
5.49224	10.5238	6.38772	9.50309	6.0983	5.89118	6.99668	8.1441
5.98595	9.22805	6.24553	9.13206	5.47479	9.39686	7.04665	9.80787
6.70894	9.96525	4.6812	9.46023	6.37315	9.89772	7.07157	9.19239
6.03333	9.91489	6.42503	9.49079	5.65913	9.56832	7.30452	10.8984
5.90863	10.5598	4.83231	8.27673	5.68528	9.60631	7.29777	9.91834
5.51826	9.01084	4.72295	8.37851	5.33175	9.8266	6.88908
5.81264	10.4882	5.35847	8.76378	5.5033	8.88615	7.35883
6.0249	10.345	4.96912	8.0855	5.78659	10.9743	7.34666
5.73237	10.6205	5.67846	9.24089	5.81711	8.53434	7.04054
5.72129	10.1362	6.50219	9.81882	5.0363	9.54408	7.42774
6.65157	10.5086	5.19073	10.1258	5.7446	9.18644	7.257
5.95739	9.44545	6.04144	9.19387	5.89798	9.52219	6.68698
5.6047	10.0844	5.33706	8.46834	5.70111	9.23957	6.774
5.64332	10.454	6.23147	8.47893	5.16821		7.22548
5.92104	10.1046	4.99247	10.36	4.97328		6.88336
5.64368	8.28045	5.42891	8.01246	5.91566		7.21964
5.89962	11.0342	5.75543	8.92985	5.96204		7.3473
6.1671	9.28875	5.41788	7.35975	4.8828		7.23201
5.88999	9.27887	4.76303		5.63764		7.23418
5.50167	9.98413	5.56068		5.42319		6.80981
5.27556	10.0293	4.72916		5.80664		7.16549
6.0164	10.5024	6.3675		4.80238		7.41518
6.28058	10.3781	5.56758		5.76268		7.1301
5.73754	10.7148	5.97483		5.28928		6.83432
5.83071	10.5571	6.08404		6.35802		7.1507
5.88805	9.80779	5.80874		5.62942		6.90184
5.84557	9.97857	5.34377		5.81919		6.99942
6.00512	10.6557	5.04343		5.78321		6.97541
5.97203	11.2368	6.40589		5.49224		6.96319
6.11412	8.50641	5.62402		5.18515		7.1025
6.10658	9.34227	6.09718		5.64226		7.0067
5.91836	10.0942	6.00067		6.23441		7.41698
6.14825	10.0031	5.93622		6.0302		6.9344
5.84064	10.4317	5.5936		6.29231		7.43956
5.82836	9.21864	4.89185		5.55528		7.4776
6.48433	9.8911	4.6747		6.65144		7.51262
5.97711	9.28133	5.00462		5.72097		7.30384
5.73754	9.68991	5.46468		6.47049		7.4061
6.17274	11.2879	5.40358		5.66573		6.97541
4.71939	9.65621	5.48604		6.20496		7.50219
5.65319	9.89483	5.6863		5.59434		7.22037
5.77889	9.79085	5.59657		5.34329		7.36328
5.63693	10.0482	5.57025		6.53495		7.39756
5.37064	9.56777	5.19462		5.35611		7.11314
6.14118	10.2597	5.19129		5.47353		7.40062
5.87437	9.83211	6.3006		5.97711		7.48493
5.63157	10.5158	4.48976		6.35628		7.18614
6.24086	10.2504	5.03174		5.94017		7.46336
5.92426		6.48631		5.71736		6.8368
5.90482		5.17105		5.85306		7.44015
6.05982		5.52665		5.87296		7.35436
5.61422		5.15156		6.27193		7.49165
5.88832		4.53077		5.64262		7.3518
5.31959		5.13462		6.32005		6.83012
5.68935		5.81234		5.69877		7.42058
6.00339		5.33224		5.98796		7.49276
5.69441		4.56674		5.10776		7.02108
6.73993		5.00529		5.49799		7.41035
6.10613		5.86022		5.42803		7.29641
5.47521		6.03044		6.20395		7.02019
6.03644		5.08265		6.12556		7.29845
5.95324		5.5649		5.92639		7.35564
5.45489		4.81867		5.69036		7.15851
5.81294		5.99196		5.28776		7.17012
6.44302		6.62817		5.54361		7.36834
5.86278		5.93701		5.7356		6.72034
6.2873		4.89185		5.35375		6.73685
5.93833		5.35186		5.40941		6.85055
6.286		5.74524		5.5576		7.31455
5.84499		5.87746		6.04737		7.59689
5.24122		5.52943		6.29766		7.20786
5.85076		5.74716		5.27043		7.1301
6.31897		5.3877		5.0337		7.19068
6.41297		5.33994		5.98946		7.34987
6.51797		5.6058		6.32525		7.28961
5.77889		5.46722		5.79027		7.3518
6.44445		5.41254		6.33523		7.31522
5.74172		5.13521		5.72945		7.20266
5.87493		5.31271		6.11258		7.42058
5.73107		5.63586		6.56259		7.31522
5.9341		6.04643		7.0282		7.16627
5.89825		6.01004		4.55587		7.39572
5.92158		5.43416		5.39997		7.46394
5.53457		5.33706		5.00529		6.85372
5.93569		5.36971		6.1827		7.43308
6.3274		5.66573		5.58462		7.0282
6.26359		6.3956		5.70578		7.27517
6.13513		5.89302		6.41247		7.55799
6.00413		6.1297		6.43519		7.32975
5.743		5.62004		5.15098		6.59633
5.84093		5.07517		5.48811		6.75577
5.72685		6.3121		4.88583		7.61628
5.7134		6.26834		5.79788		7.40001
5.72228		5.71142		5.67949		7.36328
5.89908		5.58912		5.71505		6.54564
6.0393		5.0505		5.95713		6.81366
6.24008		5.42978		5.26217		7.1285
6.43839		4.65871		5.3799		6.71502
5.58237		6.39826		5.85593		6.91968
6.30353		5.21765		4.98292		6.9976
6.43085		5.40986		6.10702		7.65823
6.26378		5.59768		5.30081		7.02997
5.99296		4.17777		5.98921		7.17089
5.31222		5.39635		5.28371		7.08841
5.65669		6.07902		5.54752		6.68599
5.66885		5.00596		5.35517		7.10332
6.09537		5.23378		5.16421		7.30921
6.05819		5.46341		5.43329		7.13569
5.91809		5.85507		5.65319		6.74418
6.37809		5.45873		5.92773		7.12769
5.48064		4.74145		5.36598		7.16549
6.11191		6.1999		5.29531		7.08171
5.75416		5.58837		5.93278		6.89659
5.41566		5.05561		5.65948		7.50659
5.92399		5.61459		5.20236		7.18766
5.63657		5.115		5.76519		7.43426
5.5936		6.06146		5.51383		7.6324
5.57935		4.96215		5.68017		7.02554
6.09965		6.47958		5.31222		7.25134
6.54707		4.99721		6.16205		7.40062
6.05912		5.21494		5.44328		7.35052
6.63582		5.10776		5.6113		7.24993
6.07212		5.42009		6.07695		7.25064
5.57784		6.05632		5.8003		6.78751
5.38724		5.62076		5.78043		7.25205
5.6287		5.30281		5.79179		7.1301
5.66885		5.28473		5.00529		7.40367
6.28301		5.58312		5.40133		7.37776
5.99421		5.39544		5.82482		7.5974
6.87997		4.96912		5.67298		7.22911
6.1088		5.21982		5.32203		7.05962
5.78167		5.72457		6.04501		7.66763
5.70976		5.19462		5.60433		7.57199
5.87997		4.86907		5.45703		7.33171
5.8189		4.88507		5.85679		7.09008
6.86558		5.31517		5.44198		7.23778
5.19185		5.73947		5.75574		7.50384
5.58462		6.60814		6.19949		7.02108
5.91431		5.38312		5.44155		6.75052
5.73042		5.00395		6.17149		7.11883
5.41654		5.08265		5.48314		7.23562
5.58875		5.72195		5.41965		7.24494
6.41999		5.15618		5.19073
5.52226		5.89853		6.08632
5.4689		5.86278		5.92345
6.02996		6.37656		5.26837
6.2613		5.10413		5.77734
5.47772		5.11139		5.0389
5.71472		5.5999		5.64827
5.87942		5.01993		5.61641
5.43547		5.37944		5.86817
5.35564		6.30846		5.72031
5.78536		4.88432		5.41832
5.34663		5.11739		5.79057
5.76237		5.32788		5.65634
5.10169		5.59953		6.3711
7.38647		5.11199		6.11435
5.93701		5.63014		6.03333
5.63014		5.55218		4.85904
5.27556		6.09582		5.82245
5.70976		5.43808		5.40268
6.66721		5.3845		5.62366
6.03883		6.00265		5.3877
5.86477		5.72652		5.30579
6.02151		4.69501		5.7513
6.03381		6.02272		5.52466
5.40852		4.81381		5.80664
6.32185		5.58462		5.91593
6.54765		5.54908		5.12396
5.78413		4.70502		4.92653
5.08327		5.93039		5.51262
5.93065		5.29531		5.75701
6.0668		5.05752		5.47688
6.29932		5.58086		6.43823
6.5187		5.32788		5.88638
6.93828		4.99991		5.91107
5.14691		4.66344		6.16015
5.57746		4.81056		5.84644
5.95791		6.15825		5.49306
5.92452		5.47017		5.70078
5.22843		5.84122		5.16364
5.06702		5.76456		5.42407
5.69709		4.91118		6.18641
5.79818		5.12694		5.92986
6.36836		5.51181		5.40358
5.8186		5.61895		5.29531
5.56911		5.11379		5.39771
5.76268		5.57101		5.77734
5.62978		5.12753		5.7677
6.14526		5.68051		5.35328
5.37017		5.61057		6.25383
5.43197		6.64587		5.76079
5.72652		5.98444		4.91045
5.63372		4.46303		5.26528
5.88777		4.74406		6.0098
5.99321		5.51141		5.40538
6.00438		5.27197		5.63121
5.39635		5.54126		5.41432
5.90727		4.82591		5.95558
5.11259		5.68968		5.17728
5.70611		5.51665		6.73756
5.59136		5.42627		5.6124
5.93065		5.19296		5.06702
5.9862		5.39408		5.72945
6.22317		5.84528		6.04335
5.60433		5.27658		5.84586
5.66192		6.00092		5.77982
6.09852		4.69501		6.27023
6.23578		5.12218		5.73722
6.16395		5.62474		6.02417
5.50939		6.93342		5.33561
6.1039		5.42891		5.96049
5.66712		5.50777		5.76488
5.94986		6.57814		5.35659
5.61386		5.24175		5.82334
5.42803		5.67607		6.04287
6.19543		5.00663		5.33609
5.43459		5.26165		6.32936
6.70796		5.38816		5.5999
6.54477		5.41031		5.68968
6.25094		6.01347		5.3385
5.82953		4.70863		5.21927
6.01225		5.42098		5.92693
5.0962		5.60027		6.46069
5.6747		5.51946		5.37944
5.91485		5.50614		5.75574
5.90072		5.73431		5.19573
5.59879		5.45447		5.81114
5.63408		5.10109		5.70178
5.66573		6.46272		5.45873
6.19073		5.98444		5.86675
5.64827		4.98975		5.63121
5.8922		5.30926		5.46933
6.05397		5.7091		5.50289
6.45394		5.8955		6.03044
5.80242		5.57063		6.88172
5.85965		5.04857		5.40807
6.06657		5.69776		5.48811
5.60617		5.41075		5.90672
5.6058		4.94021		5.99993
5.68799		5.68494		5.57063
5.59471		5.37064		5.9967
5.53773		5.23164		5.62366
5.84412		5.53891		5.73237
5.73786		5.40087		5.66296
5.34568		5.65809		6.22969
5.44717		5.36878		5.59953
5.0505		5.07016		5.99794
6.19949		6.27231		6.07489
5.57784		5.09926		6.18621
5.7997		5.54635		5.72978
5.7262		5.60727		5.3269
5.74588		5.95506		5.6058
6.75087		6.23813		5.4112
6.48814		5.4223		5.3959
6.29157		5.31074		5.51423
6.26758		5.92185		6.32812
5.84817		7.0067		5.57822
5.60249		6.1825		5.62149
5.78198		4.93663		5.58048
5.90373		5.65739		5.82305
5.80694		5.15848		5.69642
5.67846		5.47563		5.55876
6.42891		5.16364		5.88666
5.89825		4.78248		5.52744
5.84006		4.96145		6.84076
5.94621		5.95713		5.41965
5.63978		5.39454		5.81562
6.24242		4.98975		5.71933
6.48525		5.00327		5.71208
5.76926		5.47855		5.92799
6.32346		5.96126		5.79362
6.1284		5.58575		5.62366
5.88555		6.55862		4.98018
6.70625		4.99247		5.82865
5.55799		5.29682		5.56834
6.06819		5.7869		5.44068
5.8783		4.90082		5.97101
6.12665		5.43372		5.51181
5.78259		4.85125		5.45788
5.63693		4.90823		5.66504
5.32593		5.26786		5.74716
6.15846		5.21385		5.74236
6.30427		5.21602		5.98268
5.92479		6.35905		5.62293
6.58216		5.76926		6.19236
6.44905		5.01263		5.50655
5.83977		5.11018		5.8676
6.19154		5.30281		5.53694
5.61895		5.66435		5.3877
6.02127		6.02707		5.80754
5.28877		5.48935		5.48646
5.77393		5.47353		5.0962
5.9857		5.51504		5.23218
5.29129		5.21819		5.48563
5.81443		4.46026		5.64897
5.95246		5.50858		5.59879
5.71472		5.64191		5.56299
6.09402		5.61203		5.3627
5.91431		5.37528		5.25175
6.39141		5.54674		6.29711
6.27307		5.7829		5.74939
5.49224		5.90672		5.78751
5.86901		4.6747		5.16878
6.27042		5.03825		5.74492
6.45299		5.72129		5.45532
5.94437		6.1694		5.32933
5.76613		5.33272		6.2899
6.28618		5.76644		5.12456
6.08131		5.75416		5.4566
5.54674		5.65844		6.45362
6.14676		4.89709		5.33609
5.92185		5.26269		6.06402
5.67675		5.73237		6.03237
5.99046		4.93878		5.15213
6.10077		5.34233		5.39816
6.16877		5.39317		6.07787
5.42891		5.82068		5.15213
5.84209		5.64721		5.75511
5.32447		5.86618		6.02442
5.91674		5.41388		6.18662
5.80604		5.30131		5.80302
5.92211		5.60654		6.24785
6.04643		5.32788		5.66608
5.47185		5.40896		5.53773
5.81681		5.1602		5.69709
6.4323		5.09006		6.8369
4.79827		6.07558		6.01518
5.85679		6.00315		5.36691
6.16898		6.00955		5.45018
6.38705		5.7356		5.26786
5.50207		5.07079		5.0252
6.45315		5.34949		5.95739
6.20274		3.8908		6.91374
5.78782		5.38998		5.17671
6.33824		5.88388		5.41432
5.88165		6.19746		5.62654
6.30042		5.44242		5.82393
5.27454		5.17332		6.27476
6.84226		5.92506		6.01053
5.8933		5.89578		5.81383
5.67949		6.00216		5.90998
5.52784		4.84261		6.08268
6.05678		5.13639		5.16421
6.04737		5.78074		6.519
6.0164		5.79088		6.19175
6.05138		5.06512		5.2428
7.07918		5.61057		5.50289
6.28934		5.56796		6.13621
6.48341		5.35517		5.8003
5.54752		5.23111		5.28015
5.90099		5.77486		5.11078
5.90209		5.18403		5.19296
5.73657		5.06512		6.40258
5.8263		4.41268		6.49375
5.40268		4.98086		6.88633
6.28972		5.74971		5.743
6.62712		5.2928		6.01786
6.19011		5.05242		5.81771
5.76079		5.25593		5.5576
5.90998		4.75273		5.73754
5.59136		6.57981		5.39635
5.70345		5.38495		5.68664
5.96255		6.22317		5.41075
5.34186		4.88129		5.4112
5.46933		5.45318		5.53141
6.24183		4.72028		4.91706
6.63673		5.13344		5.88527
6.3121		4.75961		6.1039
6.13427		4.99856		5.05497
6.12949		6.19624		6.1631
5.70044		5.47059		5.94359
5.54361		5.07016		5.47143
5.7513		4.88053		5.88749
5.23697		5.20949		5.6771
5.74011		5.9162		6.38705
5.8351		5.50289		5.66539
5.99046		6.21521		5.71998
5.56796		5.04921		5.66643
6.25575		4.98361		5.61495
6.18312		5.0814		5.8351
5.90591		5.15329		5.75795
6.33257		4.99856		5.8836
6.82448		4.89635		5.10109
6.45284		5.69137		5.62149
5.71571		6.42325		5.80844
5.93331		5.07767		5.78536
5.0876		6.31101		5.57329
5.98946		5.09559		5.78352
5.75289		5.11739		6.00067
5.76425		5.08821		4.76559
5.48646		5.22789		5.54244
5.53576		6.10189		5.92479
5.96332		5.80453		5.73818
5.91269		5.75321		6.00265
6.24339		5.29932		5.15271
5.87071		5.61677		5.40762
6.25421		5.14108		5.05369
5.77269		5.63586		5.58086
5.4476		5.06512		5.49388
5.9977		4.7766		5.92986
5.64439		4.95723		5.44112
5.75352		4.65871		5.78782
5.81681		5.00797		5.97863
5.71241		5.75795		5.54985
5.96896		5.30529		5.39907
5.21058		5.10837		5.74011
5.77672		6.51308		5.5999
5.97508		6.22476		6.39242
5.47143		4.75014		5.77113
5.18459		5.85536		6.08587
5.71801		5.72326		5.50736
6.05982		5.81562		5.99521
5.70412		4.84968		5.94908
4.90602		5.27607		5.56068
5.77455		5.1801		5.52864
5.38495		4.83549		5.72195
5.85163		5.29581		5.28877
6.12074		5.08016		5.46595
6.20537		4.57068		5.60837
5.36176		4.90231		4.9523
6.02029		5.65669		6.25171
5.30728		5.45873		5.67812
5.87942		4.67656		5.31074
6.18867		5.42274		6.16689
5.81622		4.81056		5.58575
5.39363		4.79662		5.49676
6.09425		5.53969
5.87465		5.10352
5.84644		5.10048
5.95765		5.67367
6.13729		5.34281
6.19236		5.42539
5.97635		4.61056
5.83218		5.55451
6.23147		5.1504
5.85278		5.57025
5.68426		5.14633
6.38418		5.4848
5.47563		5.06323
6.41264		5.37342
5.48189		5.03695
5.59545		5.36317
5.83247		5.32301
6.23107		5.93806
5.85879		5.38082
6.28395		5.22036
5.52106		4.81624
6.19543		5.41031
6.33576		4.69684
5.64155		5.67846
5.92906		4.86599
5.89908		6.13988
5.8955		5.61313
6.31536		5.44112
5.21602		5.35517
5.65704		4.60447
5.97457		6.16563
5.43764		4.92798
5.93039		5.54205
5.28219		5.55837
5.96615		5.35186
7.17855		4.83231
5.8944		4.52915
6.15994		4.99586
5.7924		5.54361
6.18167		6.08768
6.39342		5.70744
6.26701		5.23484
5.92372		5.34233
5.2062		4.77744
6.09942		5.13049
6.10323		5.28168
6.40721		5.01064
6.05091		5.3409
5.66122		5.39499
7.0076		5.45061
6.26815		5.74748
6.62074		4.85125
6.09673		5.26321
5.74108		5.52186
5.5393		5.56183
5.93516		5.22144
6.30828		5.29682
5.60874		5.3038
5.73431		5.19462
5.20291		5.06069
6.10635		6.15867
5.95868		5.0626
5.86306		6.00364
5.99396		5.46298
6.82405		5.40042
5.90509		4.92798
5.73496		6.14333
6.29674		5.0876
5.08389		4.85748
6.35576		5.13756
6.33434		5.7869
5.88444		5.45061
5.42054		5.12634
5.60101		5.42451
5.32057		5.30975
5.67195		5.07455
5.73979		5.94803
6.33204		5.81144
5.93012		5.11259
5.48563		5.96152
5.40042		5.19351
5.40717		4.85981
5.55721		5.21276
6.41967		5.96229
5.49799		5.37528
5.68426		5.273
5.88277		5.28978
5.89137		5.47605
5.48272		5.38495
5.92399		5.44544
5.71834		5.45746
5.97863		4.96912
5.75922		5.26062
5.44025		4.79165
5.54283		5.28877
5.6175		5.11439
5.89962		5.907
5.3711		5.24228
5.638		5.73431
6.52062		5.23111
5.29531		6.11058
6.07925		4.94093
5.87633		5.5106
5.40627		5.02782
5.79909		5.15387
5.67846		5.08883
6.37195		4.68213
6.0712		6.26701
5.7589		4.60297
5.80754		4.61453
5.92532		5.10958
5.46298		5.39272
5.66573		4.87367
5.5102		6.45299
5.63229		5.88416
5.10413		5.78904
5.1885		5.48976
6.06704		5.26683
5.84412		5.50696
5.50248		5.7872
5.50655		6.31735
5.25645		5.07705
6.26092		6.00734
5.2465		5.72913
5.50777		5.75321
5.81919		5.53694
5.70478		5.21927
6.40853		5.273
5.54479		5.31861
5.10473		5.07642
6.00315		5.04729
5.73915		5.9089
5.47101		6.5159
5.72978		5.17502
5.81949		5.11979
6.27533		5.43022
6.22871		5.30032
6.85171		5.06828
5.54048		5.57025
5.9977		5.29932
6.67431		4.57461
6.59236		5.62076
6.34195		4.73708
5.70645		5.26631
5.51986		5.826
		4.8434
		6.06495
		4.91998
		5.38816
		5.70011
		5.55876
		5.08698
		4.82591
		5.08512
		5.91566
		4.85826
		6.99118
		5.17389
		5.34711
		5.07392
		5.773
		6.71817
		5.80121
		5.90536
		5.09926
		5.09804
		4.94378
		4.74406
		5.95636
		5.04149
		4.73356
		4.91486
		5.08636
		5.33368
		6.12796
		5.23111
		5.36317
		5.57519
		5.96922
		5.06828
		5.18962
		5.94437
		5.13462
		5.6412
		5.81383
		4.98907
		5.44025
		5.2918
		5.01529
		4.31562
		6.411
		5.31665
		5.48438
		5.55644
		5.41165
		5.53891
		4.96773
		5.13344
		4.89859
		5.58612
		4.85826
		5.38907
		5.46679
		5.0962
		4.9445
		4.82591
		5.26476
		5.01263
		5.36176
		5.08389
		5.61422
		5.47227
		5.67778
		4.88507
		6.01762
		5.76048
		5.29481
		6.38114
		5.22036
		5.88444
		5.33994
		6.07558
		4.93878
		4.88432
		5.35186
		5.93278
		5.14458
		5.06953
		5.1985
		5.12277
		5.85507
		5.22628
		5.2428
		5.2486
		5.19296
		5.41298
		5.14575
		5.47227
		5.1156
		5.24175
		5.43721
		5.86107
		5.42009
		4.96981
		5.06828
		4.82831
		5.46086
		5.66746
		5.60911
		5.19739
		4.43438
		5.48397
		5.00327
		5.05433
		5.82186
		5.02978
		4.97397
		5.00663
		5.35564
		5.52066
		4.78415
		5.3409
		4.68675
		5.2933
		5.2694
		5.29732
		5.53969
		4.89035
		5.27505
		4.99856
		6.62433
		5.36082
		4.2139
		5.5865
		5.64651
		4.96842
		4.60737
		5.03174
		5.36598
		5.2062
		6.20334
		5.46341
		5.52625
		5.34472
		4.73708
		5.21927
		4.91925
		5.2391
		4.64823
		4.98429
		4.41582
		4.93015
		5.01064
		5.24702
		5.63014
		5.39226
		5.2827
		5.34281
		5.30926
		5.00863
		5.38082
		5.13521
		4.90379
		5.16878
		5.17275
		5.24808
		4.90897
		5.30678
		5.0219
		5.28168
		5.95713
		5.50858
		5.3191
		5.16536
		5.47311
		5.72522
		5.1162
		5.32788
		6.81728
		5.48438

## Sheet: Figure 1C
Tumor-infiltrating CD8+ T cells	Malignant cells
9.5624	10.709
9.4433	10.119
8.9741	9.4088
8.9704	9.3752
8.844	9.3668
8.8314	9.2205
8.7687	9.1926
8.717	9.1896
8.6567	9.1782
8.5973	9.1685
8.5544	9.1606
8.4309	9.1432
8.4195	9.1416
8.3621	9.1226
8.334	9.0782
8.2974	9.0755
8.2823	9.0666
8.2797	9.0293
8.2602	8.967
8.2385	8.9574
8.231	8.9394
8.2095	8.9226
8.2009	8.9192
8.1815	8.8811
8.154	8.8735
8.147	8.8573
8.1401	8.8448
8.1368	8.8246
8.1203	8.8229
8.1127	8.821
8.0982	8.8189
8.0824	8.8164
8.0695	8.7935
8.0684	8.7927
8.0535	8.7892
8.037	8.7888
8.036	8.788
8.0173	8.7603
8.0026	8.7409
7.988	8.7294
7.9866	8.7227
7.9741	8.7077
7.9719	8.7031
7.9281	8.6957
7.9249	8.6914
7.9136	8.6848
7.9117	8.6686
7.9102	8.663
7.8999	8.6615
7.8942	8.6579
7.8859	8.6421
7.8827	8.6411
7.8766	8.6108
7.876	8.6054
7.8688	8.6036
7.8672	8.6008
7.8616	8.5939
7.8503	8.568
7.8133	8.5673
7.8056	8.5625
7.8055	8.5624
7.7994	8.5487
7.7838	8.5447
7.7806	8.5367
7.7702	8.5219
7.7678	8.518
7.7562	8.5148
7.7449	8.5125
7.7438	8.5031
7.7412	8.4987
7.7398	8.4883
7.7215	8.4837
7.7132	8.4739
7.7094	8.4734
7.7073	8.4639
7.6884	8.4638
7.687	8.462
7.683	8.4602
7.673	8.4535
7.6593	8.4509
7.6589	8.4504
7.6538	8.4488
7.6428	8.4436
7.6205	8.4312
7.5979	8.4191
7.5876	8.4187
7.5807	8.4127
7.5711	8.4088
7.5593	8.4038
7.5505	8.4017
7.5478	8.4015
7.5452	8.3952
7.5431	8.3946
7.5371	8.3737
7.5317	8.3619
7.5297	8.3574
7.5247	8.3555
7.5213	8.3553
7.5188	8.3552
7.5117	8.352
7.508	8.35
7.4992	8.3484
7.4847	8.3449
7.4701	8.3419
7.4688	8.3388
7.4677	8.3345
7.4607	8.3335
7.451	8.3307
7.4465	8.3295
7.4426	8.315
7.4326	8.3079
7.4307	8.3075
7.4279	8.3065
7.4258	8.3049
7.4184	8.3039
7.4125	8.3004
7.4085	8.2999
7.3895	8.2995
7.38	8.2989
7.3787	8.2987
7.3773	8.2975
7.3756	8.2974
7.3737	8.2867
7.369	8.274
7.3471	8.2733
7.3466	8.2556
7.3354	8.2505
7.3347	8.2484
7.3285	8.2453
7.3217	8.2426
7.3126	8.2315
7.3074	8.2293
7.2992	8.2166
7.2957	8.2128
7.2956	8.2109
7.2863	8.2024
7.2847	8.1955
7.2775	8.1938
7.2768	8.1908
7.2729	8.1902
7.2705	8.1872
7.2641	8.1863
7.244	8.1837
7.2425	8.1836
7.2424	8.1818
7.241	8.1815
7.233	8.1807
7.2325	8.1788
7.2311	8.1726
7.2174	8.1701
7.2094	8.1693
7.1962	8.1608
7.1902	8.1555
7.1862	8.1528
7.1806	8.152
7.1801	8.1517
7.1766	8.1506
7.171	8.144
7.1619	8.1346
7.1503	8.1344
7.1454	8.1335
7.1426	8.1319
7.1401	8.1299
7.1386	8.1296
7.1382	8.1262
7.1356	8.1255
7.135	8.1184
7.1333	8.1183
7.1323	8.1138
7.1321	8.1114
7.1302	8.1102
7.1252	8.1064
7.124	8.1037
7.1229	8.0968
7.1187	8.0779
7.0768	8.0757
7.0681	8.0705
7.0673	8.0691
7.0497	8.0623
7.0451	8.0623
7.0405	8.0585
7.0398	8.0572
7.0386	8.0547
7.0358	8.0465
7.0313	8.035
7.0292	8.0311
7.0291	8.0295
7.0181	8.0233
7.0145	8.0228
7.013	8.0227
7.0102	8.0164
7.0072	8.0109
7.002	8.0108
7.001	8.0091
6.9998	7.9992
6.9986	7.9984
6.9952	7.996
6.9946	7.9935
6.9823	7.9934
6.9726	7.972
6.9708	7.9696
6.9692	7.9631
6.9681	7.9628
6.9626	7.9594
6.9543	7.9541
6.9538	7.9525
6.9497	7.9502
6.9471	7.9484
6.9442	7.9429
6.9417	7.9414
6.9415	7.9401
6.9361	7.9316
6.9313	7.9309
6.9286	7.9265
6.9275	7.9256
6.9225	7.9222
6.9135	7.9207
6.9082	7.92
6.908	7.9184
6.9059	7.9166
6.9057	7.9155
6.9025	7.9147
6.9011	7.9138
6.9008	7.912
6.8821	7.9094
6.8813	7.9024
6.8769	7.9012
6.8723	7.8954
6.8722	7.8904
6.8709	7.89
6.8592	7.8894
6.8568	7.8849
6.8552	7.8814
6.8541	7.8783
6.8482	7.8736
6.8481	7.871
6.847	7.8684
6.8402	7.8672
6.8383	7.8657
6.8316	7.8594
6.8294	7.8592
6.8209	7.8518
6.82	7.8498
6.8178	7.8435
6.8153	7.8383
6.8084	7.8371
6.807	7.8358
6.8064	7.8332
6.8054	7.8258
6.8053	7.8244
6.7994	7.8221
6.7957	7.818
6.7948	7.8043
6.7923	7.7827
6.7903	7.7802
6.7891	7.7769
6.7869	7.7683
6.7851	7.7622
6.7842	7.7609
6.7809	7.7597
6.7768	7.7448
6.7767	7.7441
6.7756	7.7415
6.7721	7.7338
6.7633	7.7322
6.7599	7.721
6.7505	7.7109
6.7442	7.7109
6.7357	7.7106
6.7294	7.71
6.7221	7.7065
6.7218	7.704
6.7175	7.6994
6.7155	7.6978
6.6996	7.6936
6.6959	7.6904
6.6911	7.6843
6.6902	7.6842
6.69	7.6704
6.6898	7.6628
6.6876	7.6592
6.6864	7.6562
6.682	7.654
6.6806	7.648
6.6754	7.6417
6.6709	7.633
6.6646	7.633
6.6613	7.6309
6.6561	7.6271
6.6534	7.6214
6.6357	7.6196
6.6307	7.6128
6.6303	7.6127
6.6303	7.605
6.6229	7.5994
6.6209	7.5965
6.6133	7.5911
6.6127	7.5835
6.608	7.5812
6.6043	7.571
6.5995	7.5709
6.5808	7.5662
6.5788	7.5635
6.5766	7.5596
6.5765	7.5587
6.5615	7.5508
6.5598	7.541
6.5568	7.5399
6.5495	7.5328
6.5443	7.529
6.5436	7.5281
6.5376	7.5241
6.531	7.5179
6.5306	7.5169
6.5277	7.5159
6.5252	7.5149
6.5221	7.5082
6.5175	7.5027
6.5159	7.5007
6.5068	7.498
6.496	7.4901
6.4951	7.4883
6.4938	7.4874
6.491	7.4869
6.4894	7.4818
6.4854	7.4811
6.4839	7.4749
6.4787	7.4635
6.477	7.4629
6.4729	7.4603
6.4723	7.4484
6.4642	7.4477
6.4602	7.4351
6.4587	7.4327
6.4507	7.4309
6.4485	7.4296
6.4478	7.4277
6.4408	7.4271
6.4381	7.4244
6.4281	7.4181
6.428	7.4171
6.4267	7.4166
6.4264	7.4146
6.4255	7.4105
6.4255	7.3991
6.4222	7.3869
6.4199	7.3804
6.4194	7.3766
6.4188	7.3684
6.4181	7.367
6.4108	7.3668
6.4064	7.357
6.4035	7.3548
6.4033	7.3491
6.3994	7.3462
6.3975	7.3455
6.3968	7.3374
6.3945	7.3359
6.394	7.3335
6.3919	7.3332
6.3884	7.3301
6.3872	7.3256
6.3831	7.3202
6.3817	7.3183
6.3759	7.3181
6.371	7.316
6.3707	7.3134
6.3693	7.3113
6.3675	7.3082
6.364	7.3058
6.3607	7.3054
6.3544	7.3042
6.3543	7.3034
6.3499	7.2903
6.3345	7.2876
6.3289	7.2863
6.3267	7.2855
6.3253	7.2844
6.3245	7.2823
6.3189	7.2724
6.3173	7.2697
6.3078	7.2643
6.3074	7.2628
6.3044	7.2583
6.2956	7.258
6.2948	7.2576
6.2928	7.2539
6.2849	7.2423
6.2843	7.2339
6.2802	7.2332
6.2801	7.2327
6.2745	7.2272
6.2701	7.2242
6.2679	7.2239
6.2662	7.2234
6.2631	7.2193
6.2627	7.217
6.2611	7.2059
6.2594	7.2054
6.2592	7.1966
6.2588	7.193
6.2582	7.1925
6.258	7.1893
6.2393	7.1887
6.2353	7.1885
6.2297	7.1862
6.2267	7.1843
6.2253	7.184
6.224	7.1829
6.2129	7.1796
6.2092	7.175
6.2081	7.1686
6.2067	7.1654
6.1937	7.1557
6.1935	7.155
6.1911	7.1519
6.1892	7.1501
6.1865	7.1494
6.1824	7.1429
6.1821	7.1393
6.1723	7.132
6.1716	7.1284
6.1625	7.1247
6.1602	7.1206
6.1578	7.1179
6.1545	7.1162
6.1541	7.1145
6.1526	7.1091
6.1508	7.1061
6.144	7.1054
6.1435	7.0982
6.1432	7.0938
6.1416	7.0908
6.141	7.0869
6.1402	7.0828
6.1385	7.0771
6.1366	7.0765
6.134	7.0758
6.1328	7.0754
6.1235	7.0742
6.1227	7.072
6.1189	7.0679
6.1187	7.0678
6.1136	7.0671
6.1127	7.0663
6.1108	7.0573
6.1096	7.055
6.1049	7.0488
6.0988	7.045
6.0877	7.0443
6.0872	7.0441
6.0856	7.0389
6.0844	7.0373
6.0819	7.0323
6.079	7.0312
6.0768	7.0292
6.0745	7.0291
6.0724	7.0236
6.0723	7.0232
6.0679	7.0215
6.066	7.0213
6.0604	7.0183
6.0539	7.0168
6.0529	7.0145
6.0452	7.0125
6.0441	7.0121
6.0418	7.009
6.0398	7.0055
6.0371	7.0055
6.0351	7.0023
6.0336	7.0011
6.029	6.9989
6.0232	6.9925
6.0223	6.9925
6.017	6.9916
6.0163	6.9915
6.0033	6.9897
6.0014	6.9889
5.9967	6.9879
5.9956	6.9768
5.9938	6.9729
5.9875	6.9681
5.9841	6.9648
5.9829	6.9627
5.9775	6.9603
5.977	6.9566
5.9739	6.9565
5.968	6.9529
5.9674	6.9461
5.9674	6.9459
5.9632	6.9457
5.963	6.9453
5.9567	6.9435
5.9444	6.9434
5.9414	6.9429
5.9402	6.9384
5.9396	6.9356
5.9376	6.9276
5.9371	6.92
5.9261	6.916
5.9256	6.9137
5.9251	6.9124
5.9181	6.9084
5.9171	6.902
5.9144	6.9017
5.9139	6.9005
5.9129	6.9004
5.9097	6.9003
5.9054	6.8989
5.9035	6.8974
5.8963	6.8866
5.896	6.8853
5.8933	6.883
5.888	6.8796
5.886	6.8794
5.8765	6.8781
5.8756	6.877
5.8689	6.8751
5.8659	6.8713
5.8635	6.8696
5.8609	6.8684
5.8551	6.8675
5.8525	6.8624
5.8435	6.861
5.8418	6.8591
5.8385	6.8586
5.8357	6.8582
5.8321	6.8378
5.8313	6.8375
5.8296	6.8326
5.8281	6.8286
5.8269	6.8284
5.8224	6.8262
5.8185	6.822
5.8142	6.818
5.8138	6.8173
5.811	6.8165
5.8108	6.8148
5.809	6.8091
5.8064	6.8081
5.8044	6.8053
5.8001	6.8019
5.7993	6.7949
5.7982	6.7948
5.7966	6.7948
5.7853	6.7924
5.7689	6.7903
5.7527	6.7888
5.7341	6.7809
5.7189	6.7804
5.7074	6.7799
5.7057	6.7782
5.702	6.7771
5.6975	6.775
5.6966	6.774
5.6937	6.7704
5.6892	6.7702
5.6861	6.7658
5.6817	6.7646
5.6774	6.7644
5.6739	6.764
5.6731	6.7639
5.6705	6.7636
5.6621	6.7613
5.6614	6.758
5.6593	6.7437
5.6591	6.7413
5.6579	6.7342
5.6533	6.7341
5.6455	6.7308
5.6378	6.7297
5.6374	6.7243
5.6301	6.7225
5.6275	6.7223
5.626	6.721
5.6156	6.7157
5.6147	6.7081
5.6057	6.7061
5.6039	6.7056
5.5986	6.705
5.5985	6.7026
5.5985	6.7005
5.5923	6.6971
5.5901	6.6967
5.5873	6.6927
5.5841	6.6891
5.5795	6.6777
5.5775	6.6776
5.5736	6.6775
5.5713	6.6773
5.5583	6.6742
5.5548	6.6697
5.5524	6.6693
5.5508	6.6641
5.5468	6.6634
5.5459	6.6627
5.5433	6.6531
5.5425	6.65
5.5344	6.6465
5.5319	6.6455
5.5255	6.6449
5.5206	6.6439
5.5201	6.6431
5.5163	6.6327
5.5154	6.6282
5.5154	6.6241
5.5129	6.6219
5.5051	6.6211
5.5038	6.6165
5.5015	6.6164
5.4988	6.6109
5.4969	6.6098
5.4963	6.6074
5.4947	6.6022
5.488	6.5983
5.4876	6.5957
5.4783	6.595
5.4733	6.5918
5.4685	6.5881
5.4681	6.5881
5.4675	6.5863
5.4663	6.5848
5.4522	6.581
5.4512	6.5738
5.4396	6.5711
5.4328	6.5672
5.425	6.5661
5.4204	6.5653
5.4158	6.5651
5.4145	6.5648
5.4119	6.5633
5.4077	6.5614
5.3737	6.5569
5.3672	6.5557
5.3643	6.5503
5.362	6.5498
5.3578	6.5462
5.3502	6.5424
5.3493	6.5411
5.3477	6.5394
5.3414	6.5361
5.3399	6.5292
5.3396	6.5269
5.3376	6.5263
5.31	6.5086
5.3017	6.5075
5.2958	6.5069
5.2912	6.5026
5.2803	6.5017
5.2763	6.5006
5.2706	6.4949
5.2704	6.4909
5.2693	6.4869
5.267	6.4856
5.2548	6.481
5.2514	6.48
5.2513	6.4678
5.2346	6.4678
5.2199	6.4649
5.2161	6.4611
5.2136	6.4577
5.2128	6.4372
5.1864	6.4369
5.185	6.4306
5.1831	6.4214
5.1717	6.4155
5.1549	6.4098
5.1387	6.4061
5.1271	6.4025
5.1207	6.3934
5.1193	6.3888
5.1157	6.3863
5.1049	6.3828
5.1028	6.3818
5.0876	6.3788
5.0728	6.3769
5.0629	6.3731
5.0588	6.3658
5.0499	6.3609
5.0388	6.3535
5.0344	6.3448
5.0343	6.343
5.034	6.3403
5.0324	6.3363
5.0317	6.3273
5.0268	6.3246
5.0214	6.3203
5	6.3132
4.9965	6.3104
4.9911	6.3032
4.9811	6.3014
4.9666	6.2961
4.9634	6.2957
4.9613	6.2828
4.9537	6.2822
4.9534	6.2818
4.9519	6.2769
4.9422	6.2734
4.9421	6.271
4.9398	6.2702
4.9369	6.2676
4.9221	6.2649
4.9078	6.2614
4.8974	6.259
4.8642	6.2551
4.8521	6.2534
4.8376	6.2521
4.8202	6.2505
4.8193	6.2505
4.8111	6.2473
4.8101	6.2332
4.8097	6.2217
4.791	6.2195
4.7697	6.218
4.7648	6.2159
4.7497	6.2133
4.7469	6.2132
4.7418	6.213
4.7413	6.2116
4.7327	6.2106
4.7201	6.2038
4.7124	6.2035
4.7054	6.2002
4.7013	6.1978
4.6901	6.1964
4.6827	6.1923
4.6565	6.1836
4.6517	6.1833
4.6393	6.1815
4.6313	6.18
4.6205	6.1798
4.6162	6.1777
4.6023	6.1739
4.5974	6.1731
4.5909	6.1672
4.5878	6.1654
4.5812	6.1611
4.5553	6.1568
4.5527	6.1553
4.5501	6.1466
4.5483	6.1366
4.5254	6.1325
4.5232	6.1289
4.5154	6.1205
4.5148	6.12
4.5026	6.1167
4.4962	6.1166
4.483	6.1125
4.4754	6.1122
4.4713	6.1053
4.4574	6.1029
4.4443	6.0918
4.4012	6.0811
4.3918	6.0697
4.3904	6.067
4.3845	6.0665
4.3795	6.0591
4.3707	6.059
4.3634	6.0559
4.2923	6.0509
4.2784	6.0488
4.2566	6.0444
4.2116	6.0432
4.21	6.0416
4.1809	6.0392
4.1769	6.0385
4.1691	6.0296
4.1609	6.0241
4.1564	6.0211
4.1456	6.0167
4.1405	6.0166
4.12	6.0137
4.1151	6.0123
4.1137	6.0105
4.1096	6.0062
4.0847	6.0004
4.0801	5.9977
4.0684	5.9968
4.039	5.9957
4.0378	5.9937
4.0362	5.9933
4.0244	5.9925
4.0174	5.9921
3.9975	5.9873
3.9666	5.9846
3.9516	5.9842
3.9321	5.9829
3.9111	5.9819
3.9048	5.9799
3.8926	5.9782
3.8781	5.9717
3.8551	5.9671
3.8522	5.965
3.8392	5.9618
3.822	5.9563
3.8057	5.9556
3.8042	5.9526
3.7826	5.9518
3.7766	5.9506
3.7711	5.9435
3.7709	5.9432
3.756	5.9392
3.7393	5.9331
3.7115	5.9323
3.7073	5.9322
3.7021	5.9261
3.6687	5.916
3.629	5.914
3.5986	5.9118
3.5817	5.905
3.5786	5.9046
3.5527	5.9021
3.5441	5.9012
3.5187	5.8952
3.4943	5.8914
3.4935	5.8895
3.484	5.8876
3.4808	5.8859
3.4801	5.8782
3.4492	5.8779
3.4199	5.8746
3.4112	5.86
3.3743	5.858
3.3643	5.853
3.3435	5.8505
3.3098	5.8385
3.2578	5.838
3.2105	5.8306
3.209	5.8294
3.184	5.8251
3.18	5.8251
3.1372	5.8211
3.1	5.8186
3.0846	5.8054
3.0842	5.8024
3.081	5.7997
3.0764	5.7965
3.0755	5.7943
3.0607	5.7939
3.0326	5.793
3.0074	5.7864
2.9804	5.7834
2.976	5.7825
2.9557	5.78
2.946	5.7736
2.9445	5.771
2.9441	5.771
2.877	5.7647
2.8762	5.7625
2.8598	5.762
2.7935	5.7548
2.7881	5.7514
2.7294	5.7511
2.713	5.7455
2.7049	5.7439
2.7	5.7347
2.6889	5.7345
2.5702	5.7257
2.5597	5.7136
2.5185	5.7134
2.511	5.7111
2.5107	5.7101
2.4555	5.7076
2.4177	5.7057
2.3898	5.7053
2.3357	5.6964
2.3182	5.6953
2.3092	5.6766
2.2998	5.6756
2.2931	5.6736
2.2881	5.673
2.263	5.6704
2.2418	5.6554
2.2363	5.6534
2.2228	5.6524
2.2101	5.6508
2.2001	5.6503
2.1855	5.6494
2.1795	5.6407
2.1731	5.6399
2.1699	5.6331
2.1483	5.6322
2.1293	5.631
2.1213	5.624
2.0642	5.6232
2.0346	5.6205
2.0293	5.6196
1.9646	5.6134
1.962	5.6075
1.9336	5.6044
1.884	5.6028
1.8651	5.5999
1.8416	5.5933
1.8388	5.5847
1.8355	5.5837
1.7941	5.576
1.7887	5.5728
1.7416	5.5553
1.6713	5.553
1.6549	5.5459
1.6535	5.5441
1.6365	5.5365
1.6206	5.5338
1.5979	5.5268
1.5023	5.5265
1.4694	5.5059
1.4683	5.5007
1.4526	5.5007
1.4356	5.4966
1.4147	5.487
1.4098	5.484
1.3785	5.4791
1.3657	5.4771
1.3448	5.4753
1.3374	5.4686
1.3283	5.4664
1.2951	5.462
1.2857	5.4616
1.281	5.4557
1.2684	5.4513
1.2636	5.448
1.263	5.4438
1.2179	5.4438
1.216	5.4415
1.1972	5.4358
1.1667	5.4338
1.144	5.4332
1.1322	5.4293
1.119	5.4057
1.117	5.4023
1.0793	5.3942
1.0628	5.3855
1.0356	5.3805
1.0286	5.3654
1.0236	5.365
1.0079	5.3604
1.0007	5.3567
0.94035	5.3483
0.9396	5.348
0.91991	5.3354
0.90612	5.3287
0.90304	5.308
0.89763	5.3079
0.8844	5.305
0.83754	5.2995
0.82619	5.2939
0.79161	5.2859
0.7866	5.2812
0.75189	5.2747
0.73118	5.2742
0.61918	5.2717
0.60881	5.2644
0.56852	5.2636
0.56462	5.2539
0.54399	5.2421
0.53705	5.241
0.48543	5.2373
0.47716	5.2372
0.47508	5.2364
0.47197	5.2232
0.46153	5.2213
0.45943	5.2207
0.44573	5.2129
0.41792	5.2088
0.40817	5.2067
0.38515	5.2045
0.38405	5.2037
0.25459	5.1903
0.25338	5.1865
0.23511	5.1775
0.20289	5.1667
0.13619	5.1633

## Sheet: Figure 1D
Human T cells			SKMEL28
2735	2535	2774	16938	18902	16959

## Sheet: Figure 1E
Time (minutes)		SKMEL28												Human T cells
1.31082		18.7567	19.6034	20.3656	22.1064	19.7896	22.1553	20.6437	22.0555	22.8526	20.7187	22.0952		1.20344	1.21523	1.3173	1.20239	1.22546	1.23153	1.28281	1.25155	1.34024	1.3066	1.24235	1.04021	1.10715	1.01509	1.00659	1.04219	0.930634	0.992209	1.00612	0.958633	1.07723	1.00934
7.76879		18.7567	19.6034	20.3656	22.1064	19.7896	22.1553	20.6437	22.0555	22.8526	20.7187	22.0952		1.20344	1.21523	1.3173	1.20239	1.22546	1.23153	1.28281	1.25155	1.34024	1.3066	1.24235	1.04021	1.10715	1.01509	1.00659	1.04219	0.930634	0.992209	1.00612	0.958633	1.07723	1.00934
14.2278		18.7567	19.6034	20.3656	22.1064	19.7896	22.1553	20.6437	22.0555	22.8526	20.7187	22.0952		1.20344	1.21523	1.3173	1.20239	1.22546	1.23153	1.28281	1.25155	1.34024	1.3066	1.24235	1.04021	1.10715	1.01509	1.00659	1.04219	0.930634	0.992209	1.00612	0.958633	1.07723	1.00934
20.7805		26.659	27.4268	28.5196	30.3987	27.3138	30.2061	27.2927	29.2713	29.9284	27.9719	29.9372		2.08653	2.13084	2.25736	2.09116	2.1574	2.12638	2.22251	2.20797	2.26657	2.26135	2.19261	1.94455	1.98425	1.89582	1.86949	1.94016	1.79933	1.84475	1.86742	1.80888	1.98066	1.819
27.2385		30.619	31.3556	32.6899	34.5283	31.0841	34.3393	30.8041	33.1614	33.465	31.538	33.8887		2.54644	2.6015	2.73579	2.54341	2.62511	2.58752	2.72254	2.71981	2.76706	2.75655	2.71003	2.41188	2.42803	2.33244	2.31395	2.39109	2.24163	2.28156	2.30763	2.2369	2.45215	2.25126
33.6945		32.3695	34.5005	37.0692	40.2814	34.5907	36.0879	34.8461	37.8275	38.9438	35.8354	38.6366		2.13801	2.43668	2.29932	2.04412	2.03234	2.11807	2.40761	2.2315	2.45358	2.30501	2.0793	1.90812	1.84735	1.8614	1.52143	1.75067	1.53783	1.54922	1.5578	1.3782	1.66361	1.53034
40.2363		26.0234	27.8783	29.9976	33.8038	28.3546	29.9443	28.693	31.2475	32.6233	29.8732	31.507		1.56869	1.82917	1.7422	1.46133	1.49775	1.59055	1.8046	1.58114	1.77926	1.66648	1.50343	1.37152	1.3562	1.3461	1.09719	1.24629	1.07801	1.1289	1.09834	0.971466	1.16279	1.10359
46.7002		24.4471	26.2579	27.9551	31.6762	26.6966	28.5296	26.7092	28.8103	30.5854	27.5296	28.9469		1.3364	1.54794	1.50376	1.21314	1.27529	1.36307	1.54775	1.35241	1.53965	1.41689	1.28993	1.1495	1.17478	1.13407	0.911412	1.05455	0.897269	0.94731	0.905935	0.804534	0.96698	0.891066
53.1639		24.3786	27.2866	28.906	31.6999	27.54	28.7607	27.413	30.3574	31.6868	28.4946	31.094		1.4378	1.51486	1.68982	1.21959	1.33526	1.38246	1.62138	1.27626	1.51689	1.46345	1.40922	1.14271	1.14581	1.1186	0.881433	1.02931	0.901983	0.921197	0.880544	0.79148	0.94583	0.882736
59.7055		14.5406	16.2552	16.9505	19.0289	16.0388	17.2023	16.6722	18.4504	19.6972	17.4801	18.6165		0.609313	0.68585	0.719309	0.509297	0.607495	0.64455	0.835996	0.552297	0.645451	0.69476	0.636596	0.476633	0.471111	0.439029	0.361071	0.46226	0.370741	0.404817	0.395191	0.30015	0.380265	0.340262
66.1726		12.4224	13.2215	13.9512	16.1555	13.1533	14.5724	13.5828	15.6185	16.0885	14.244	15.046		0.680603	0.729373	0.807129	0.578987	0.654672	0.709703	0.910551	0.61273	0.695637	0.759427	0.692339	0.559254	0.56344	0.517609	0.432037	0.529695	0.454456	0.512163	0.484825	0.379052	0.452323	0.439413
72.6368		11.6867	12.4955	13.2287	15.4522	12.479	13.8966	12.8936	14.6691	15.17	13.4561	14.1668		0.632653	0.678747	0.755597	0.530858	0.611749	0.679165	0.854155	0.56821	0.656081	0.732368	0.656877	0.518438	0.522528	0.476283	0.401079	0.497029	0.419525	0.486865	0.448775	0.362956	0.423323	0.392718

## Sheet: Figure 1F
LDH
CD8+							B16
9081	8541	7605	9612	7997	9388	4021	28710	22178	25593	14909	20552
Cy3
CD8+							B16
10868	9948	8794	9981	10738			428000	440000	307328	414000	169471

## Sheet: Figure 1G
	SLC2A1	HK1	HK2	GPI	PGM1	PFKL	PFKP	ALDOA	TPI1	GAPDH	PGAM1	ENO1	ENO2	LDHA	LDHB	SLC16A1	SLC16A3	CD3D	CD3E	CD3G	CD8A	CD8B	CD4	CXCR3	CD28	CD40LG	CD247	PRF1	CCL5	ITK	ITGB7	LCK	GZMA	GZMB	LCP2	ZAP70	LAT	PTPN6	FOXP3	ICOS	PDCD1	CTLA4	IL2	VAV1	ACTB	TUBA1A	HIST3H3
A9WB	1031.91	2517.77	922.86	11457.2	2577.54	3339.26	4495.15	56559.8	11767	268553	6322.7	37348.9	6573.51	28067.4	18326.3	3708.4	1362.28	2.4233	5.6543	0	6.462	1.2116	107.028	5.2504	15.7512	2.0194	4.8465	11.3086	57.3506	3.231	26.6559	4.4426	11.3086	2.4233	27.0598	4.4426	60.0363	38.3683	5.3231	1.6155	1.6155	78.3522	0	8.8853	200235	3866.72	0
A9WC	721.871	9188.4	1628.83	8360.13	1367.86	4147.75	1087.22	37029.8	8649.6	96196.7	2629.73	46218.6	287.062	18227.4	11826.6	1633.64	817.023	441.634	1227.34	135.301	2092.54	588.578	2132.29	353.709	122.855	23.2862	362.14	841.112	4168.62	380.608	499.448	796.547	605.842	326.006	975.208	517.113	315.014	1115.73	146.048	175.449	540.399	192.312	0.4015	477.366	122431	5880.96	0.803
A9WD	1803.55	2473.05	1338.3	9270.21	820.567	2534.04	1235.46	35668.1	9894.33	109012	2809.93	31888.7	1833.33	25712.8	11119.9	1385.82	1085.82	286.525	709.22	25.5319	535.461	170.922	1112.77	191.489	75.1773	36.1702	192.199	268.794	1063.12	135.461	333.333	319.149	250.355	209.22	549.645	263.83	321.036	1258.87	106.723	66.6667	108.511	56.7376	1.4184	347.518	121621	4524.11	0.7092
A1PU	351.948	3576.3	421.104	10442.5	899.351	7689.29	1352.27	40294.2	11104.9	137228	2956.17	21440.9	7932.47	18392.2	15477.9	1845.78	407.143	0.974	10.3896	2.5974	5.8442	1.6234	177.273	5.1948	11.039	0.974	2.5974	23.7013	47.0779	11.6883	81.8182	4.5455	3.2468	1.2987	36.3636	10.3896	45.1234	64.2857	9.1753	8.1169	1.2987	2.9221	0	9.7403	203374	26021.4	0
A1PV	437.238	4430.36	2080.39	6631.2	685.296	4891.51	1558.88	19001.2	6778.54	45816.2	4058.28	26102.5	1027.79	15739.1	10126.1	2609.68	395.099	10.4603	30.1853	4.7818	8.9659	2.6898	175.135	8.0693	8.6671	2.9886	4.483	6.575	31.9785	16.7364	211.895	14.3455	7.4716	9.8625	60.0717	9.2648	30.4662	67.8422	6.9695	4.7818	5.3796	4.1841	0	22.4148	125203	7098.22	0
A1PZ	1125.96	4998.85	2362.84	15977.7	2685.81	1950.35	4615.08	54475.9	12811.9	178136	8056.22	56382.9	7365.98	25197.5	16335.2	1755.1	1749.6	48.2774	130.166	7.9444	137.194	24.1387	402.108	61.4162	18.3332	2.4444	29.0276	145.443	437.553	64.4718	50.1108	46.1386	55.9163	163.166	118.249	42.4719	345.034	194.332	51.446	16.8054	44.9164	19.2499	0	46.7497	103579	8861.47	0
A1Q0	970.884	3393.17	560.775	3372.75	1015.59	2232.54	2419.82	34796.2	8584.12	72318.9	7154.2	87816.4	1487.66	28138.7	5907.33	3984.22	495.299	99.271	307.317	23.5857	211.919	65.4766	986.373	87.3021	22.8816	12.3209	82.0217	144.682	584.009	64.0685	126.377	168.62	97.1588	106.311	280.564	80.9657	121.568	358.361	54.863	10.2087	29.9221	16.5452	0.704	123.209	135214	26394.4	0
A3DJ	3347.58	4433.91	1791.49	5622.26	1815.61	3528.52	1585.04	33030.2	9261.42	109026	3199.72	33708.4	4240.57	19897.3	7304.84	2135.79	1987.94	48.9402	132.345	19.9897	153.714	24.4701	1487.16	42.0472	207.134	13.786	35.8435	127.176	687.575	31.0184	226.09	91.3321	68.5852	84.0944	780.631	41.7026	82.5676	537.998	42.2126	15.1646	24.4701	21.7129	0	178.528	102857	6985.14	0.3446
A3DN	2064.52	5132.29	1188.26	10183.1	1503.44	3736.14	815.368	28437.3	7729.47	75514.9	3471.98	23429.1	1543.75	18596.3	12515.8	6335.92	457.847	14.498	51.3229	4.6394	33.0555	10.1486	349.112	15.0779	24.0667	2.8996	17.1076	36.535	176.586	13.3382	73.07	28.4161	21.457	33.6354	792.461	20.5872	116.761	130.482	23.4578	6.959	6.959	6.3791	0	42.0442	92701.7	7299.01	0
A5EO	6090.3	4828.17	1785.35	29971.6	5254.39	9416.92	2123.32	96749.2	24984	251543	6567.08	117167	9042.31	23438.6	13548	1801.34	5181.63	188.855	432.921	8.7719	297.73	60.8875	853.457	116.615	15.9959	17.0279	62.4355	316.305	973.168	31.4757	307.534	181.115	62.4355	188.855	732.198	78.4314	199.794	720.33	65.6656	16.5119	146.543	36.1197	0	140.867	247644	5403.2	0
A5EP	2235.77	2264.72	5824.32	20736.5	2361.22	3528.46	2714.77	58458.2	16580.3	297049	6745.92	62537.6	7023.58	38850.3	22045	2634.5	3932.01	10.5275	44.7417	0.8773	33.337	17.1071	196.074	11.8434	6.5797	0.4386	9.2115	58.7784	116.68	6.5797	63.1648	19.3004	16.2298	28.0733	965.895	5.2637	33.6002	71.4991	11.4355	4.3864	4.8251	58.7784	0	21.4936	103634	3795.24	0
A5ER	1405.93	4252.73	4602.03	27020.4	2414.28	7671.76	8671.89	79300.4	26549.4	257581	3710.29	64979.6	5872.86	20353.4	30209.3	1972	405.291	15.4103	52.395	1.0274	6.6778	5.1368	341.081	10.7872	8.2188	3.0821	11.3009	44.6899	233.209	21.0607	110.441	18.4924	7.7051	20.0334	64.2096	4.1094	29.2796	114.55	9.8883	1.0274	4.6231	11.8146	0	16.9513	253075	4475.01	0
A5ES	801.734	6484.97	1635.84	13731.2	3119.65	8356.65	3252.6	41945.7	11789	135157	7546.24	33522.5	6340.46	19850.3	14193.1	2334.68	6661.85	94.2197	225.434	12.1387	114.451	30.6358	1010.98	79.7688	39.8844	13.8728	63.0058	100	753.179	39.3064	362.428	120.231	49.711	41.0405	186.127	36.9942	83.052	305.202	115.249	16.763	34.104	29.4798	0	110.983	223821	11420.6	0
A9VF	2099.71	3941.08	3944.97	18234.4	3412.75	7927.48	1864.68	33195.9	15776.6	265656	8080.28	48456.5	5263.84	14531.6	15615.4	1145.35	843.639	15.539	42.0848	0	36.9051	7.7695	99.0612	12.3017	1.9424	1.2949	13.5966	38.8475	310.78	3.8848	41.4374	16.1865	18.7763	24.6034	34.9628	16.8339	138.97	112.658	19.2813	4.5322	12.3017	171.577	0	11.6543	153951	1918.42	0
AAOU	556.935	1927.15	1607.66	8861.85	1058.82	3547.22	961.684	37738.8	15323.8	150520	3033.46	17035.6	4042.09	14465.2	14163	825.148	1635.73	53.9665	131.139	4.857	125.742	22.6659	453.859	49.6492	24.2849	7.5553	49.6492	87.4258	328.117	154.344	97.6794	75.0135	104.155	80.4101	224.501	52.8872	155.969	259.579	15.1214	13.4916	22.1263	52.8872	0	105.774	161749	8504.59	0
AAOX	1869	3921.4	973.799	12442.1	3824.24	8903.93	7620.63	75426.3	16501.6	200258	5969.43	60989.6	2193.23	43527.8	18713.4	1352.07	5536.03	32.7511	98.2533	1.6376	48.5808	8.7336	126.092	20.7424	10.917	4.9127	30.5677	30.5677	122.271	7.0961	550.218	47.4891	15.8297	29.476	304.585	68.7773	45.4531	92.2489	19.6179	8.1878	13.6463	7.0961	0	13.6463	98822.1	12547.5	0
AAP0	1363.23	2946.9	2397.83	12421.2	1483.51	7679.81	3090.51	36570.8	11983.1	107916	4978.68	45693.5	2098.55	15013.7	10467	946.098	1005.63	964.199	2409.09	178.6	2304.1	638.777	3020.92	773.13	243.363	79.646	637.973	1033.79	5971.84	440.869	805.712	1472.65	756.235	563.556	1612.23	881.738	803.17	2636.36	304.067	195.897	525.744	176.187	1.2068	752.212	186833	6587.29	0
AAP1	1363.55	2664.94	1528.97	10203.9	1813.86	3077.7	135.319	30914.9	8607.96	45319.8	1824.86	18771.4	164.454	12826.2	18636.5	1160.25	179.022	18.4526	36.9051	3.561	25.2509	2.9136	360.958	11.3305	9.0644	2.2661	11.978	25.2509	107.478	22.9848	39.1713	26.8695	17.4814	15.8627	929.103	18.7763	176.494	175.461	11.6057	3.2373	5.8271	28.4882	0.3237	39.1713	108103	4263.31	0
AAP2	1287.31	6682.41	645.638	9592.29	964.672	2156.81	2850.76	39805.7	10665.8	86612.5	4595.89	33866.6	1844.99	20191.8	14951.3	2625.09	349.676	140.952	313.266	18.7455	208.003	63.8068	860.13	130.858	66.3302	14.7801	111.391	158.616	496.035	77.8659	105.984	175.919	96.6114	111.752	206.2	136.626	146.608	432.588	117.585	32.0836	65.6092	39.2934	0	119.322	78399.4	4775.98	0
AAP4	1180.59	1226.04	3572.48	12008.2	1651.92	2739.15	2747.34	71511.3	9270.27	193675	4307.13	30143.7	5843.98	17446.8	12083.5	1526.21	925.88	291.564	645.373	44.6355	1271.5	337.428	972.154	227.273	34.8075	4.5045	190.008	1459.46	2252.25	203.522	316.544	355.856	315.315	894.349	452.498	227.682	818.403	588.452	86.163	65.5201	309.582	174.447	0	188.78	98481.6	7972.37	0
AAP6	2210.74	2472.66	2771.46	9006.68	2521.93	5280.36	1792.12	25715.8	9589	84066.1	3373.81	33393.5	4005.09	25702.2	15392.2	2237.76	3815.96	17.1647	47.9975	4.1322	15.8932	3.4965	407.184	16.5289	15.5753	1.9072	11.1252	29.2435	440.559	10.8074	133.503	26.3827	20.6612	22.5683	88.0483	11.761	541.179	133.821	35.9377	24.4755	6.6751	25.747	0	17.4825	66765.1	1725.09	0
AAP7	2739.44	4388.17	1339.09	18248.5	1765.92	4254.99	1090.05	57559.6	17335.6	187140	4831.65	50774.9	771.093	30315	23756.7	1908.42	1951.7	523.384	1293.15	22.64	1541.52	438.151	2954.52	529.377	50.6071	13.3177	316.96	1556.83	6461.06	160.478	496.749	492.088	526.048	1707.99	1504.9	388.876	727.351	1452.29	117.795	95.8872	450.803	123.188	0	386.878	220097	12070.4	0
AAP8	283.406	1661.9	640.149	9982.6	307.023	2399.63	1273.46	19663.8	6226.23	82549.4	3206.34	8906.77	171.535	10144.8	9926.04	2290.24	192.666	69.6085	140.46	3.729	197.017	57.1784	724.674	38.5333	46.6128	5.5935	29.8322	58.4214	413.922	26.1032	160.97	52.2063	90.1181	19.2666	218.148	73.3375	145.78	426.352	29.5836	11.8086	43.5053	22.3741	0	54.6924	68609.1	845.743	0
A1Q1	3045.49	3593.48	2575.57	21793.3	1464.54	3623.57	1021.85	48224.9	23662.6	543668	3825.21	35811.6	5339.9	11320.9	54904.4	4455.23	756.805	2.149	23.639	0.7163	34.0258	4.6562	421.203	5.0143	93.1232	0	3.2235	50.1433	87.3926	4.298	13.2521	9.6705	7.1633	3.9398	90.9742	3.2235	18.5673	119.986	0.3653	1.0745	6.8052	1.4327	0	47.2779	79826.6	2043.7	0
A1Q4	694.802	3183.45	1981.57	9466.59	1952.78	3695.02	1771.78	21530.6	10214.1	258725	3389.87	24177.5	902.719	29794.2	18953	1174.58	1079.6	29.9161	121.908	17.5757	84.1391	14.5841	1288.26	34.4036	72.1727	10.4706	42.2565	93.114	259.522	45.9961	117.047	97.6014	57.2146	26.5506	422.191	36.6473	143.545	381.431	28.1735	3.3656	14.5841	18.3236	0	149.955	87844.6	4622.78	0
A1Q5	3564.82	1356.94	1328.95	3690.46	1550.54	2073.67	1237.01	8882.92	5466.02	58196.5	1281.55	21124.5	1310.68	7732.15	6715.59	1705.88	938.321	6.2821	57.1102	2.2844	202.741	4.5688	179.897	8.5665	18.8464	1.7133	53.1125	72.53	282.125	20.5597	55.968	23.9863	32.5528	10.8509	168.475	27.984	39.9543	82.8098	15.6196	2.2844	7.4243	644.203	0	9.1376	49298.1	7246.11	0
A1Q6	2513.35	2694.29	5323.66	7094.84	2773.94	1597.61	1510.59	21763.4	19365.6	81202.1	5703.04	34077.3	2794.2	33913.9	9102.67	4132.6	4097.61	49.7238	146.869	15.1934	99.4475	16.1142	548.803	27.6243	48.3425	5.5249	36.8324	75.5064	220.074	31.3076	70.442	56.1694	53.407	34.5304	688.766	13.3517	27.7716	215.93	54.5626	53.8674	12.4309	299.263	0	56.1694	75391.8	4951.51	0
A1Q7	527.74	3246.58	1186.84	11113.8	1880.94	4748.5	2027.05	34471.2	9678.41	89383.6	4233.78	26263.7	247.957	21253.7	15121	2503	1048.25	552.911	1520.14	252.875	3029.01	746.184	4783.8	505.461	286.727	44.8463	434.575	3689.26	5093.09	650.995	852.369	1094.25	986.908	1241.81	1865.03	574.033	392.709	2107.2	164.913	276.022	564.195	284.412	0	716.383	133540	4935.26	0
A1Q8	2219.81	4504.75	698.779	5574.63	1997.29	3804.95	666.214	16071.2	6698.1	80914.9	3081.75	28190.6	997.286	12539	10061.7	2998.98	1747.29	58.0054	232.7	25.1018	99.7286	29.5115	3847.69	42.7408	333.107	6.1058	48.8467	65.4681	206.581	60.3799	90.9091	140.773	48.8467	33.9213	851.425	71.5739	95.3426	815.129	92.5645	10.5156	16.9607	12.5509	0	356.852	145007	15595.6	0
A1Q9	2280.4	2450.08	3284.68	10699.8	907.413	4439.54	14121.3	26418.8	6527.51	64016.8	2918.62	30726.9	3688.63	13669.5	18506.8	1532.78	502.801	85.6672	329.819	40.1977	543.328	87.9736	1073.48	102.801	45.4695	4.9423	63.9209	406.919	1687.31	288.633	609.885	157.166	118.616	112.356	424.053	67.5453	193.044	354.201	27.5321	28.0066	84.6787	16.4745	0	173.641	103975	5742.26	0
A1QB	804.421	4609.85	1914.55	10857.5	2926.61	6221.5	2897.66	34541.8	10953.7	93082.1	5170.21	39847.8	551.95	27845.3	11753.1	1629.08	1831.43	887.54	2295.9	268.659	3989.73	945.443	3202.74	701.066	155.343	16.8106	458.246	3341.89	7105.61	912.444	865.126	1247.1	753.366	702.312	1420.19	538.563	443.412	2340.1	189.973	216.048	1055.65	185.54	0.3113	696.708	104838	3988.36	0.3113
A2J6	1305.24	5288.65	5112.14	20269.7	2100.53	5913.07	3346.72	70706	8704.38	98070.3	11355.7	59273.4	2754.15	22541.5	10342.7	2358	656.602	165.229	534.174	64.3663	906.768	305.574	600.199	234.24	30.1924	3.6496	103.849	1147.31	1783.34	652.953	449.237	267.75	438.952	614.466	303.583	109.157	191.994	389.184	41.1248	28.8653	243.53	26.211	0	143.995	138842	3295.08	0
A2J7	957.84	4471.79	4526.3	6793.02	2816.97	5556.49	3154.76	20796.8	6039.99	86726.3	5989.56	21303.8	4906.38	7249.01	14800.7	1185.58	981.786	134.505	507.451	47.892	600.178	125.844	1362.37	249.65	65.2146	17.3226	133.486	260.858	2446.57	128.391	272.577	233.856	216.023	118.711	467.202	124.825	141.48	446.313	98.4945	45.854	70.819	44.3256	0	161.508	96617	7144.57	0
A2J8	1384.91	5420.32	1518.43	9011.32	888.244	3689.7	4603.19	39770.4	10162	106979	5945.14	51495.8	3125.11	19496.4	13224.7	993.324	6561.97	599.419	1767.49	156.749	1983.74	566.618	2734.98	482.148	206.386	47.0247	454.282	2097.24	5817.71	415.385	743.106	1045.28	763.135	2376.49	965.747	764.006	2129.02	1816.84	228.528	183.745	224.383	213.933	0.5806	521.045	171765	3859.64	0.2903
A2J9	556.455	4512.34	464.345	6696.22	911.406	4263.84	1017.43	19783.7	5164.91	54664.9	3274.23	22669.4	891.592	13004.4	8774.91	851.123	794.002	1777.49	5125.08	527.789	6201.73	1842.62	5067.11	947.87	783.674	111.923	965.365	3715.81	10753.7	998.668	1474.18	2905.16	1723.96	317.432	2352.29	1568.82	1355.32	4900.81	355.868	302.678	1313.57	275.276	1.0539	1309.99	145839	2233.73	0
A2JA	543.243	3378.38	1909.91	6611.71	1994.14	1973.42	1134.68	14618.5	6430.18	44765.8	4108.56	29605.4	794.144	9659.91	6638.74	2066.22	2203.6	95.4955	297.748	40.991	358.559	70.2703	3991.89	80.1802	45.4955	13.964	104.504	202.703	1003.6	96.3964	170.27	153.604	157.658	43.6937	1130.63	104.054	335.919	683.333	76.4865	37.8378	71.1712	58.5586	0	355.405	122882	26508.1	0
A2JB	739.094	2641.48	1287.98	5841.89	1698.48	3311.72	1097.11	21703.8	5478.86	93059	4045.13	31459.8	1373.22	16861.4	13144.9	1066.35	422.531	936.988	2911.58	201.905	1022.23	271.436	3347.82	763.497	448.604	177.169	538.86	806.953	2582.65	682.935	1527.66	1623.27	454.287	289.153	1084.41	1257.9	899.094	4136.39	298.285	245.028	439.913	185.526	2.0057	1118.17	153825	5679.15	0
A2JC	2385.14	3841.74	2663.3	14186.9	3138.88	3170.37	2277.76	54428.3	9228.91	98143.7	2660.07	46169.6	4011.3	33888.6	11635.8	2489.71	1582.16	158.66	580.541	42.7937	715.785	160.274	1613.65	156.641	67.0166	8.478	133.226	396.851	1986.68	127.17	276.14	282.6	187.323	158.66	415.422	134.437	165.959	598.304	166.306	70.65	107.388	102.543	0	180.864	117181	14178.2	0
A2JD	1865.48	3725.06	2492.98	27855.9	4657.43	9296.75	2825.57	68666.7	20072.8	199101	5750.92	99196.2	10075	15105.3	14317.4	1090.54	4536.95	355.506	1798.23	106.8	238.729	109.386	2118.63	200.296	113.821	139.69	368.44	257.945	544.346	233.555	913.895	917.96	39.9113	103.843	1320.77	300.074	2077.92	2544.72	198.851	19.5861	95.7132	688.101	0	583.518	180401	4033.05	0
A2JE	1458.21	4800.75	2781.3	13864.9	1394.4	2428.52	2773.8	30956.3	11585.1	71937.1	7771.07	55860.1	468.441	27427.5	21228.6	2671.78	1553.05	20.1296	39.5769	2.7294	16.7178	3.753	136.813	10.2354	16.7178	1.3647	12.6237	21.4944	93.1423	9.8942	28.6592	19.4473	7.506	19.7885	59.0242	15.6943	11.6308	112.931	8.724	8.1883	4.4353	5.8001	0	15.3531	87916.8	3094.88	0
A2JF	180.851	3708.21	978.723	4262.92	931.611	3900.2	543.06	24555.2	6041.54	81918.4	2569.4	49797.9	2160.59	39947.8	5559.78	617.528	808.004	345.998	1019.25	27.3556	719.352	255.319	1769.5	388.045	93.2118	46.6059	227.457	458.967	2476.19	139.311	444.276	460.993	413.88	324.215	619.048	417.426	385.38	1298.38	232.629	59.2705	174.772	75.4813	1.5198	323.202	107704	6360.18	0
A2JG	6573.57	3323.57	4026.65	18299.2	1740.62	5802.93	923.799	77561.2	18730.9	138519	3293.17	43272.9	2459.46	37138.5	24602.9	2164.79	235.36	31.1562	84.4595	3.3784	73.9489	20.2703	232.357	17.6426	18.7688	3.003	16.5165	23.6486	284.534	68.3183	39.4144	24.024	23.6486	26.6517	712.087	14.2643	37.7252	120.12	26.1637	4.8799	13.1381	44.6697	0	19.1441	99748.1	8714.71	0
A2JK	7364.34	3992.25	2042.64	51821.7	2910.85	14740.3	3112.4	209725	37635.7	682147	4286.82	62189.9	8906.98	24666.7	11341.1	1414.73	6321.71	15.5039	143.411	0	34.8837	0	1282.95	50.3876	27.1318	11.6279	27.1318	100.775	651.163	3.876	236.434	34.8837	7.7519	31.0078	104.651	93.0233	136.783	740.31	73.1008	0	3.876	58.1395	0	93.0233	230275	10364.3	0
A2JL	631.265	3625.21	1116.82	11360.4	3323.87	5521.39	4450.62	43504.1	7318.71	103436	3249.63	41595.2	3261.54	15258	7732.8	1067.59	448.635	749.181	1837.02	51.2159	1833.05	603.871	1982.73	553.052	113.151	60.7444	358.908	579.256	6377.37	257.668	419.256	640.397	750.769	271.563	1462.23	443.474	501.733	1369.73	140.816	109.975	672.556	95.6824	0	331.117	113215	4881.99	0
A2JO	1135.51	2915.61	4851.41	8366.07	1668.45	3404.19	1494.53	24618.1	7631.58	79010.5	5256.56	38627.1	2730.81	17411.1	13252.7	1007.42	3778.19	380.169	1284.47	104.591	1580.61	500.33	2689.39	381.932	104.297	13.2207	267.058	1576.2	5404.63	230.922	635.182	716.269	844.363	1236.28	1472.49	288.505	1675.66	1468.09	107.731	68.7477	249.725	128.682	0	579.949	113707	3490.43	0
A2JP	907.353	3702.57	1165.07	14132.7	1329.78	5850	1320.59	40275	11023.9	165190	4505.51	37380.1	2278.68	46263.2	13155.5	1196.69	800.368	311.765	885.294	42.2794	879.412	191.912	2183.82	177.206	85.6618	6.6176	195.956	677.206	2441.54	98.1618	273.897	307.353	412.868	434.926	1672.79	162.5	214.677	643.75	169.279	40.4412	147.427	70.2206	0	229.044	133700	5864.41	0.7353
A3BZ	1033.7	3686.82	2427.05	18361.5	2815.31	3365.34	4258.84	31100.7	13243.2	107011	6052.47	47895.5	4511.46	14449.9	12487.8	952.816	1488.33	435.964	1452.25	104.532	1099.24	327.284	1916	140.205	147.672	57.6584	317.743	778.181	2882.51	491.963	722.597	672.82	259.67	669.501	839.158	195.375	279.415	1279.68	206.367	123.198	146.428	162.19	0.8296	384.942	175852	6054.13	0
A3C6	1917.6	4468.16	1676.65	14465.7	1593.01	3870.79	3085.52	42235	15534	151929	4241.89	31963.5	1244.07	20171	23884.2	3897.94	407.615	4.3695	14.9813	0.6242	7.1785	2.809	306.18	3.7453	29.6504	0.9363	10.9238	32.4594	400.125	9.0512	50.5618	16.8539	3.7453	12.1723	372.659	6.8664	10.8052	86.7665	4.0699	0	2.1848	3.1211	0.3121	24.3446	88822.1	6875.07	0
A3C7	1966.64	2726.77	1719.17	9076.01	1609.8	6069.26	1551.94	44555.7	10882.2	171774	3534.21	63189.6	2260.98	13412.6	5981.42	571.79	7344.59	178.632	582.348	29.9831	695.946	190.456	2775.34	131.334	75.5912	3.3784	119.51	689.611	2186.66	84.4595	224.662	184.966	200.169	326.858	2406.67	82.348	125.71	811.655	46.8623	30.4054	190.034	1126.69	0	182.01	161950	7008.5	0
A3C8	630.585	4031.48	2033.18	6099.53	966.703	2650.2	2742.7	21061.1	10496.7	86478.3	5617.63	24410.7	3231.38	15409.6	7155.35	814.142	2022.04	2273.4	6514.59	446.543	11195.1	2968.88	8780.72	1893.69	316.261	45.5261	1580.34	4564.23	22759.2	934.738	1687.37	2239.01	3660.98	3468.22	3145.18	1048.55	1717.77	4946.85	744.269	412.641	1545.95	458.651	1.453	1201.11	272022	4608.31	0
A3CB	960.244	7147.13	1489.8	7143.49	1556.65	4695.47	1969.51	23264.6	6776.41	68087	3896.89	22979	696.481	16124.8	10253.5	1413.22	847.608	692.429	2077.69	296.582	3483.21	1118.66	6735.08	368.701	402.33	61.5853	460.674	1973.56	5840.07	800.203	1085.44	1286	579.388	500.786	2126.72	726.463	439.686	3182.18	350.396	302.659	336.288	296.987	0	822.893	158238	2540.8	0
A3CC	1390.26	6253.4	2015.23	11948.9	1605.66	6725.13	3719.36	27178.7	41430.6	257561	6439.88	33039.2	1661.05	8748.67	17648.7	3247.63	366.797	13.5395	43.0802	4.6157	23.3864	8.616	951.765	21.8478	118.778	5.5389	12.0009	22.4633	113.855	6.1543	36.3105	24.3096	17.8475	4.6157	758.212	14.1549	40.3108	269.559	24.3311	4.6157	7.3852	5.5389	0	134.78	115082	6957.77	0
A3CE	1039.28	3972.69	933.782	9915.82	892.256	3402.17	710.812	24753.8	12669.7	98672.3	2765.06	27417.9	1152.26	10685	23390.6	1176.95	475.496	220.726	673.027	80.0599	1407.78	285.073	2192.67	245.043	94.6502	16.835	167.976	913.58	2094.28	242.05	730.266	522.26	302.282	246.54	745.23	263.749	231.717	1066.22	70.9091	73.7	249.906	113.356	0	467.265	85237.2	2329.32	0
A3CF	593.607	2531.51	1237.75	10518.4	3117.5	4260.27	1925.11	24327.2	8000.91	85699.8	6178.39	55278.8	2663.01	16897.1	13538.8	1517.2	3294.37	382.648	1095.89	111.111	484.323	115.677	3087.06	176.256	214.612	101.674	248.402	346.119	807.61	368.95	463.014	660.578	176.56	264.84	824.962	370.472	1110.55	1680.37	301.918	119.026	155.251	96.4992	1.8265	613.09	104854	5139.61	0
A3ML	314.344	3489.6	1723.34	6871.73	2184.49	5602.64	1174.81	17734.7	5288.6	84614.3	3508.22	16511.6	743.676	17637.5	16782.4	3348.8	61.5477	3.6028	15.9123	2.4019	12.3095	1.8014	62.4484	5.104	3.6028	5.104	3.6028	9.6074	35.1272	5.7044	6.0047	7.2056	6.0047	4.8037	273.812	6.0047	10.4871	27.9216	3.3236	2.4019	2.4019	1.5012	0	3.903	53125.9	3166.73	0.3002
A3MO	7871.14	2896.85	2778.27	14263.9	1436.94	3867.37	1083.28	45596.3	13643.6	163832	4088.42	73307.1	3501.37	19090.8	15290.6	2428.03	4891.36	9.5956	10.6237	0.6854	6.5113	0	561.686	3.0843	145.305	3.0843	4.1124	272.104	53.1186	9.5956	35.2981	10.6237	13.3653	14.3934	468.814	15.7642	103.129	158.67	9.9657	2.3989	5.8259	16.4496	0	41.1241	103929	13008	0.6854
A3MR	1969	3780.19	1268.39	8912.08	2029.62	6223.04	3091.16	37057.8	13107.4	213515	2417.86	35230	3281.81	31907	14848.7	2102.73	1434.06	766.775	2426.65	74.5025	2058.31	718.186	6518.28	498.843	133.734	45.8121	423.878	1183.25	9863.95	341.971	1060.62	917.168	1105.04	1221.66	1063.4	1000.46	786.705	2232.76	157.219	81.4438	369.274	239.704	2.3137	595.095	186570	10785.4	0
A3MU	1140.88	5988.52	1412.74	12478.8	1741.2	5838.94	1840.52	70816.4	10287.3	93271.5	3326.08	38466.6	4514.05	23082.3	12685	967.551	831.421	57.3803	246.933	11.0803	132.173	37.594	1789.87	91.4127	24.535	11.4761	53.0273	126.237	496.241	92.9956	163.435	123.467	30.4709	55.4017	330.036	55.7974	132.026	487.139	111.654	16.2248	53.8188	25.3265	0	155.916	154370	8056.41	0
A3MV	1502.69	3938.27	3508.75	8164.53	3091.59	4731.48	1780.49	23437.1	14841.5	146738	4957.06	44623.4	3010.33	14882.3	22568.2	2024.6	2786.61	13.5962	30.2825	6.4891	21.3213	49.4408	591.126	8.6521	76.9422	2.163	12.9782	43.2607	100.118	9.5792	125.456	26.2654	25.9564	11.7422	148.631	12.0512	189.587	244.114	2.4906	1.236	4.0171	66.7451	0	65.818	50755.6	2612.48	0
A51E	4441.15	4307.13	5325.6	7486.68	3370.27	7548.54	4652.49	33199.7	10084.6	102603	3908.51	38653.8	6143.47	21426.5	3379.3	2204.47	3026.63	173.969	412.371	60.1375	759.021	170.533	1666.67	143.471	75.1718	12.8866	139.175	630.584	1608.68	160.223	522.337	335.481	277.921	254.725	817.869	219.072	232.341	777.062	36.0954	67.8694	224.227	120.704	0.4296	256.873	87970.4	2370.03	0
A51F	966.005	3513.46	1444.64	6374.47	654.954	5396.4	1444.64	22253.9	7964.24	88864.1	3515.13	29223.8	1294.94	9570.64	7774.2	1078.7	2416.05	1586.86	4662.02	399.21	9111.97	1974.01	7158.75	1613.06	284.021	21.6239	1216.76	4689.47	23960.5	1163.95	1838.44	2583.22	2394.84	840.42	3365.84	1488.3	1316.12	3716.39	145.379	440.378	2015.59	473.646	0.4158	1618.05	190139	7595.87	0
A51H	924.01	1826.31	1174.97	6811.62	607.28	4839.72	2135.38	20581.7	6251.6	101186	2839.72	27741.4	3549.17	9324.39	7791.83	561.303	1858.24	1381.86	4371.01	164.112	787.356	202.427	3943.81	658.365	574.074	286.079	1369.09	736.271	2798.21	1780.33	1079.82	2116.22	455.3	665.389	1416.99	2388.25	1698.65	7677.52	621.807	344.189	731.801	489.144	2.5543	1577.27	199946	3577.91	0
A51J	1079.52	2996.2	831.811	9837.24	1403.68	4766.48	1808.5	32344.3	8904.89	82302.3	3331.83	24509	1991.23	15634.7	11955.8	1226.31	767.591	488.154	1560.79	126.912	2277.16	683.492	3491.62	605.51	224.773	25.6118	439.606	1900.25	3842.92	412.083	801.23	922.791	571.87	316.899	1718.67	658.263	435.061	1981.29	362.201	157.494	553.522	220.95	1.5291	559.638	143093	1956.4	0.3823
A51K	2052.96	2801.4	1437.69	14713.4	539.72	8031.15	328.66	88724.3	13270.2	134530	2599.69	80393.3	334.891	14651.9	18454	2123.83	1393.3	285.825	898.754	17.134	360.592	152.648	2338.01	289.72	59.9688	7.0093	112.15	362.149	1544.39	51.4019	347.352	169.782	189.252	290.498	294.392	192.368	167.874	1221.18	43.7072	17.9128	345.794	35.8255	0	249.221	265863	5617.45	0
A51N	840.552	2153.8	2055.24	9563.09	1579.41	4921.53	197.112	32747.6	9135.59	167448	3401.76	29325.8	5051.48	15307	11546.8	1510.99	1569.37	123.038	352.166	5.6497	215.317	31.3873	1608.91	59.0082	127.433	6.2775	60.2637	102.323	1261.14	47.7087	257.376	119.272	86.0013	198.368	2869.43	107.972	223.936	1069.05	99.3346	55.8694	81.607	58.3804	2.511	202.134	97288.1	2033.27	0
A51R	1141.51	3266.8	2922.57	1656.89	896.044	2321.85	778.106	14442.2	8613.82	66412.3	4431.8	47834.1	1264.72	18015.3	20846.3	5752.61	594.007	0	27.8066	0.4794	2.3971	4.3148	67.5988	0.9588	82.9404	0	23.4918	11.9856	17.7387	3.8354	9.5885	11.0268	2.8765	2.8765	41.7099	2.8765	21.2145	32.1214	12.0959	0.9588	0.9588	4.7942	0	2.3971	139835	8555.57	0
A5GL	1034.7	2678.34	2964.49	11110.6	2636	6316.88	5941.59	39936.5	11369.1	220508	11970.7	38547.7	9591.53	32288.6	14442.7	1737.25	5121.4	9.769	25.2366	1.6282	26.8648	8.5479	212.476	9.769	6.9197	1.2211	3.2563	35.0056	177.877	3.6634	155.897	9.769	9.362	9.769	47.2169	5.6986	112.49	74.8957	9.0363	1.2211	8.5479	2.0352	0	17.0958	128214	6337.72	0
A5GN	2864.87	2847.64	4829.02	7643.21	3521.79	4554.8	1456.26	30357.9	13239.1	149154	3602.89	42723.7	2301.73	24956.1	15360.4	2339.24	1270.24	98.8412	287.4	35.9883	591.526	135.336	693.916	101.882	29.3989	6.0825	69.9491	382.693	1173.93	122.664	204.779	175.887	132.295	264.083	529.687	66.401	112.476	326.936	60.577	37.0021	77.0454	169.804	0	126.719	101584	5912.9	0
A5GO	459.343	3796	1738.25	6073.24	815.577	4206.22	949.22	42871.6	8611.57	87661.5	2442.31	35738	4767.34	34640.1	5949.77	1125.79	3823.87	131.873	384.998	10.6206	383.671	95.1433	1307.22	143.379	24.7815	8.408	75.2296	284.987	1397.06	62.3963	89.3904	138.511	200.907	257.551	1396.17	59.2986	140.582	568.647	71.8973	47.3504	107.091	40.7125	0.4425	141.166	145551	13852.6	0
A5GR	1146.25	3152.2	2400.32	11110.2	1429.65	3607.61	436.782	34498.6	9425.68	92540.2	2541.42	33939.8	2132.78	22079.7	11594.9	1845.82	1214.43	239.001	671.423	70.5509	384.463	117.321	2078.08	131.193	169.243	32.1046	179.152	275.069	967.895	292.509	483.948	464.923	133.175	164.883	1522.79	268.728	270.928	1352.36	199.604	76.0999	77.6853	102.259	0.3964	417.36	137734	3324.75	0
A5GS	652.868	2537.16	1739.15	10855.4	3551.12	3400.5	1451.37	54435.4	9219.95	121022	2928.68	25101.7	1141.15	35049.4	15859.9	1868.83	1275.31	142.145	427.431	40.8978	772.569	117.706	1760.1	130.175	64.8379	3.99	86.783	306.234	974.065	95.2618	295.761	211.97	134.165	57.8554	655.362	79.3017	99.1072	642.893	52.1646	45.3865	228.928	61.8454	0	283.292	129264	9906.42	0
A5GT	291.884	1013.4	714.073	9626.95	571.854	4431.12	541.325	28664.2	6682.8	63810.1	1690.99	18784.8	986.597	8710.35	8548.77	3714.07	119.881	7.446	17.8704	0	6.7014	0	142.219	5.9568	9.6798	2.2338	5.2122	11.9136	402.829	4.4676	20.1042	5.2122	4.4676	5.2122	63.2911	58.8235	395.927	105.733	12.7029	2.2338	1.4892	3.723	0	14.892	119241	2404.04	0
A5GU	346.595	3746.2	1217.6	11393.9	442.27	5050.45	1320.04	25853.4	10392.9	47026.8	1887.32	23034.6	433.244	6273.01	18627.7	1396.76	164.723	143.512	379.991	33.8472	672.882	165.174	1212.63	123.204	55.9607	12.6363	128.168	260.849	1217.14	98.8337	194.057	217.976	155.246	42.8731	560.058	180.97	158.599	541.103	41.5914	82.1358	108.311	46.4834	0	209.401	76755.9	9848.8	0
A8GB	697.629	2168.65	2732.71	11075.1	2429.63	4834.01	2276.97	32782.4	5297.6	72289.6	2475.66	23653.2	787.989	31945.6	5142.14	542.725	1136.52	721.201	1666.34	53.3184	1581.59	424.863	1981.76	436.649	134.138	37.0422	534.306	606.707	5578.78	289.042	771.713	827.277	587.063	975.446	943.455	970.394	736.169	2326.36	183.853	126.842	556.195	282.307	1.1225	506.244	124575	3769.46	0
A8GC	1680.5	4427.98	3600.48	11538	3014.32	3255.66	2683.17	38940	13225.5	79769.7	3284.86	53659.4	4881.09	10518.7	5694.91	3167.7	328.929	26.2404	81.3083	10.3483	75.7646	19.2183	734.732	30.3058	58.3942	3.3262	30.6754	72.8079	199.945	240.968	90.5479	59.8725	33.2625	26.2404	247.621	32.8929	104.522	280.883	65.5012	28.0883	22.5446	76.8733	0	116.049	80059.1	2047.49	0.3696
A8GD	896.92	1817.93	1981.13	5737.47	1572	5547.9	946.471	20473.7	4648.26	30408.5	3182.18	26434.4	1297.42	13197.4	4284.12	1662.01	1041.48	979.657	2410.27	202.75	1605.18	504.148	3559.5	369.133	370.497	67.2804	823.275	2070.24	5875.21	987.84	843.278	1465.62	1049.66	1091.49	1900.67	1447.89	817.411	1994.32	330.733	199.568	595.977	697.352	0.9092	719.627	106192	1064.65	0
A8GE	552.1	2329.84	551.271	3800.04	1677.44	4403.53	808.669	10491.1	4282.09	22673	4944.44	17243.6	356.875	4680.83	8460.56	1349.16	288.899	209.732	608.885	65.4893	444.747	85.3848	1856.08	184.862	125.59	43.9359	187.349	293.873	1105.44	160.822	204.343	406.614	337.809	25.2838	1027.93	249.108	222	629.195	124.198	29.0143	79.9964	1600.34	0	297.189	95320.9	16521.2	0
A8GI	3850.13	6308.65	3075.83	53566.5	2038.36	22184.7	10437.1	221215	33808.2	246940	5492.42	118181	11864.4	12976.8	8867.98	694.915	1468.33	5.3524	42.8189	1.7841	18.7333	1.7841	819.804	34.7904	6.2444	0	8.9206	190.009	132.025	17.8412	59.7681	24.9777	11.5968	27.6539	114.184	12.4888	67.529	305.085	8.0731	11.5968	10.7047	948.26	0	45.4951	341143	7423.82	0.8921
A8GJ	1500.63	3735.99	1403.46	12477.6	819.526	7879	1544.63	51146.6	11936.3	131987	2542.91	43339.5	1126.16	28363.5	14108.4	1191.25	1501.55	1038.16	2387.99	98.5447	3380.31	1162.37	2897.22	837.401	131.546	25.6675	550.017	3103.47	11928	483.098	953.822	1187.12	2283.03	5345.71	1430.5	1228.37	745.026	2127.65	112.126	108.17	477.598	432.222	0	627.478	142782	7727.7	0
A8GK	2330.74	3675.65	2786.36	26485	3297.66	4564.42	5411.31	52585.4	13964	231109	7585.24	69123.7	5061.42	46627	24049	3263.44	7389.09	4.0863	13.7913	0.5108	24.0072	1.5324	121.057	9.1942	14.3021	0	5.1079	23.4964	92.4531	34.223	105.223	7.1511	1.0216	8.6834	676.287	4.5971	462.204	118.503	14.6444	8.1726	4.5971	23.4964	0	5.1079	146787	2709.38	0
A8GL	645.731	2654.35	1497.95	10488.1	2167.08	3327.59	1915.44	29890.8	9459.36	108522	3654.76	27381	4449.1	23362.1	21747.9	2602.22	56.6502	0.4105	3.2841	0	2.8736	0.4105	123.974	1.2315	26.6831	0.4105	0.821	8.2102	26.2726	17.2414	31.1987	4.9261	0.821	3.2841	43.514	3.6946	101.806	35.3038	4.5608	0.4105	0.4105	17.2414	0	8.6207	57300.1	3292.5	0.821
A8GN	1288.55	2704.08	1006.24	9091.84	378.118	3251.7	456.916	36611.1	9620.75	65430.3	3818.03	42506.8	763.038	6962.02	14041.4	1604.88	895.125	402.494	793.651	48.7528	1344.1	337.868	1266.44	385.488	66.3265	6.8027	268.707	1146.83	3061.22	144.558	805.556	496.599	329.365	571.429	595.238	316.327	1222.98	640.023	139.581	60.6576	239.229	143.991	0	319.161	112827	5627.55	0
A8GP	1536.78	3546.59	3022.89	14786.9	1312.81	3999.45	1920.98	65326.4	13832.2	109808	4554.77	45516.1	5910.08	12792.4	17972.8	3360.22	909.537	23.4332	52.861	0.545	105.177	26.703	125.886	18.5286	5.9946	0.545	16.8937	93.188	233.243	14.1689	35.9673	29.4278	31.6076	18.5286	956.948	20.1635	1083.3	119.346	6.049	10.3542	29.9728	9.2643	0	19.6185	55761.3	2526.43	0
A8GQ	756.617	4108.22	2037.01	3543.22	1348.33	2413.68	1214.34	13355.8	7548.37	56625	4563.13	24432	3509.49	7233.54	16459.6	1088.78	5934.88	40.2905	111.97	9.3699	143.828	21.5507	273.6	41.2275	89.0138	2.3425	60.4357	222.535	249.707	69.3371	118.06	104.943	78.707	144.765	191.614	59.9672	3021.31	179.902	26.7791	10.7754	20.6137	43.1014	0.4685	77.3015	94157.4	6083.83	0
A8GR	817.498	2817.5	1194.73	25828.8	939.793	6505.17	1074.32	126581	11326.4	354208	4671.68	43746	7140.17	21005.6	12530.6	3195.67	238.946	9.4073	39.5108	0	20.6961	8.4666	358.42	8.4666	31.0442	0	13.1703	34.8071	217.31	5.6444	339.605	10.3481	21.6369	18.8147	960.489	26.3405	1240.81	668.862	25.1176	0.9407	5.6444	15.0517	0	56.444	86188.1	2167.05	0
A8GS	1596.3	1806.15	3371.15	17458.3	1223.55	4364.22	2151.16	111250	12098.2	221727	4645.92	63800.8	8882.8	27586	8771.12	2627.78	2042.33	428.241	904.144	24.8977	924.773	269.607	2341.81	276.009	131.602	5.6909	232.616	1231.37	3521.96	172.862	541.348	379.157	717.055	1444.07	1001.6	526.409	844.702	1325.27	81.7926	44.8159	275.298	108.839	0.7114	403.343	99120	3866.91	0
A8GV	1804.2	3394.11	2753.54	21488.7	3695.19	5593.48	5523.58	65425.5	19751	169710	4595.37	65561	5301.23	23106.7	17969.4	2149.83	264.601	14.5934	43.396	1.9202	67.5903	11.137	243.095	11.9051	23.8102	0.7681	16.1295	145.549	123.275	8.4488	61.4457	19.9699	29.5707	89.4803	66.8222	36.4834	41.1571	144.397	4.2513	2.3042	23.8102	364.45	0	27.6506	182228	9127.13	0
A148	1917.41	2995.46	1550.86	8918.75	4020.37	5217.19	3179.3	43991.1	6928.31	128519	2917.03	26929.9	2615.27	19941	21054.3	1127.77	5249.01	64.2168	201.743	26.9938	339.269	91.2106	711.784	84.6753	24.4365	3.978	64.501	188.672	821.748	851.867	348.646	133.264	86.3801	29.5511	3647.86	105.986	652.448	566.586	68.3909	21.8792	53.4193	73.8778	0	107.975	60602.5	1681.57	0
A149	441.731	2226.71	3604.99	13649.1	1756.04	3506.5	4297.05	29009.8	7359.17	60365.8	3706.66	23909.7	5547.39	13405.1	9987.26	1209.45	546.589	116.804	394.478	53.3581	470.666	146.536	1604.46	165.384	69.5514	15.6623	110.964	477.568	2130.08	147.598	187.152	228.829	121.051	231.749	501.991	117.6	115.572	623.308	71.5397	69.5514	97.1595	53.889	0	268.649	75923.5	5513.65	0
A1JX	7493.47	4417.87	3169.76	12662.2	2133.33	4649.14	718.213	36551.5	13224.4	154072	5147.77	47923	5856.01	14648.8	10118.9	2861.17	1925.43	236.77	678.007	81.4433	1244.67	434.708	2535.05	183.505	98.2818	4.4674	180.756	1454.3	1624.06	151.203	426.461	431.959	245.017	331.959	698.966	253.608	155.66	938.488	42.6323	58.7629	276.976	79.7251	0	341.237	110908	6816.15	0.6873
A1X3	689.84	2949.45	957.646	6307.49	2100.01	4150.1	1477.72	23774.7	6429.14	44364.9	3757.65	25943.7	1459.78	15436.2	8137	2216.87	217.891	0	4.4834	0.2989	1.7933	1.4945	199.659	3.8856	25.1068	0.5978	1.4945	7.1734	57.9848	2.3911	10.1623	1.1956	1.1956	3.8856	77.1138	5.6789	37.5078	70.8371	2.7139	98.335	0.5978	4.7823	0	15.5423	107477	14358.7	0
A3Z1	362.164	7722.03	1061.13	18167.6	4425.31	4241.8	7271.35	47107.8	8318.45	104005	6710.03	30745.1	5372.01	24589.9	17315.9	1961.95	1234.92	293.618	852.786	75.5634	1091.89	306.032	2061.8	253.137	98.7721	12.9537	259.074	1374.71	2344.08	228.309	438.267	515.45	523.546	531.642	1219.81	282.283	212.209	1210.09	49.7315	118.203	227.769	116.584	0	440.966	132759	5121.89	0
A3Z3	1163.08	2164.79	1542.01	5294.55	1343.54	5892.48	2466.28	29660.9	9660.87	92818.4	2816.03	32208.2	5338.5	6998.29	17364.4	905.538	1044.93	238.091	719.676	52.9491	324.178	96.8933	2138.5	286.358	86.8077	65.9163	182.26	312.292	1308.24	499.955	484.466	524.448	199.91	137.236	515.083	200.63	854.109	1312.92	154.075	78.8834	211.797	52.5889	0	478.343	154066	6940.86	0
A3Z4	3533.2	3210.04	2142.86	5142.86	1617.76	3404.25	1049.81	19958.7	8418.92	63973	2690.73	31772.6	1791.89	8642.08	9072.2	1728.96	2377.99	105.019	298.842	32.4324	290.734	79.1506	1235.52	106.564	109.266	12.3552	88.0309	176.834	1198.84	93.4363	449.035	206.95	94.2085	131.274	1106.18	154.826	199.012	785.714	67.9653	63.7066	57.9151	56.7568	0	183.398	69615.4	7617.37	0.3861
A4Z2	1295.04	2296.7	1164.84	6066.6	1946.72	4361.64	553.114	22825.2	9102.23	116610	2164.17	25803.2	339.66	9074.93	14729.3	1801.53	319.68	15.984	44.955	4.329	28.971	9.99	555.112	14.652	30.969	2.997	13.986	30.969	283.05	10.323	130.869	31.302	19.98	20.646	986.347	42.291	142.694	191.475	22.5042	9.324	3.996	7.992	0	52.9471	60949.1	2543.43	0
A4Z3	900.793	5356.64	1867.74	25672.8	1277.09	2441.63	3363.04	33198.7	7089.93	90513.1	2904.27	13692.3	1828.22	6719.65	26498.4	2309.76	3316.22	18.0416	91.4968	11.5982	125.862	25.3442	747.439	37.8015	128.439	1.2887	21.9077	138.749	409.803	28.7807	487.124	59.7092	50.2588	7.3026	2527.55	41.238	146.726	411.95	21.7616	15.4642	28.7807	11.5982	0	110.398	51654.5	3864.2	0.4296
A6E9	2361.04	4555.86	3902.36	33497.3	2006.36	6281.56	6025.89	76933.2	21492.3	275465	4581.29	51736.6	8643.05	21845.1	13388.7	1316.08	2935.97	1314.71	3863.76	173.479	5565.85	1926.43	5774.3	1663.49	234.787	23.1608	760.218	7670.3	10498.2	501.817	1945.5	1847.87	1090.83	3904.18	2471.84	882.834	870.213	3602.18	305.854	131.244	2174.39	297.457	0.4541	915.986	218025	5950.43	0
A6EA	2352.9	2517.53	3029.9	9727.94	4100.41	4666.3	9260.24	40398.7	5942.78	68816.2	2568.84	61424.9	2301.96	26526	6662.61	3426.36	3368.77	15.1347	45.0351	2.9531	31.0078	5.9062	304.54	21.4101	7.3828	2.9531	13.6582	45.7733	252.123	28.4238	43.5585	18.0879	27.6855	30.2695	1108.53	8.1211	26.3898	153.193	23.7763	8.1211	9.2285	46.8808	0	35.4374	98163.2	10039.7	0
A6EG	3645.8	1149.6	1359.58	26566.4	3152.11	5797.54	2379.12	39635.2	10528.6	110848	3190.44	28330	17208.6	30481.5	12082.6	1389.07	2317.19	2.3594	6.1933	0.2949	4.1289	0.5898	837.278	6.7832	52.2008	1.4746	2.3594	35.6853	41.2888	604.881	178.427	5.8984	8.8476	4.4238	2446.07	335.914	25.3395	80.8081	7.7475	4.4238	1.4746	845.536	0	22.119	74112.5	3863.41	0
A1HV	855.956	4554.48	1485.69	7619.58	2260.85	6229.92	2060.02	51275.6	7937.67	76993.5	7664.82	46529.5	4924.75	12103.9	17735	1353.65	3474.15	295.476	851.339	73.4072	1249.77	367.036	2939.98	287.165	92.3361	23.5457	217.913	746.076	2693.91	163.435	583.102	505.54	315.328	244.691	1312.56	237.766	635.005	1331.02	73.6796	107.11	402.585	137.119	0	452.447	147652	4106.65	0
A1HW	1658.13	4151.18	1343.51	9558.58	1272.48	7960.07	1068.24	39598.1	9601.08	76866	2764.03	43626	2257.43	10251.7	13870.1	2941.45	793.553	380.233	1028.03	187.692	1626.76	308.351	2718.96	336.59	239.892	12.8361	284.96	1542.89	2042.93	381.373	461.242	738.501	509.449	379.377	815.803	510.019	390.153	1190.9	164.167	205.092	280.397	164.872	0.5705	489.482	114496	2354.99	0.2852
A1HY	2560.72	4797.37	4723.62	6283.09	4559.97	3307.18	427.365	25448	12409.2	95610.1	8357.34	28975.9	3777.25	16078.2	8484.23	1807.3	807.301	8.443	26.5706	3.2282	31.7854	3.7249	346.163	8.1947	5.7114	0.4966	6.7047	27.0673	86.665	7.9464	53.8863	14.4028	20.1142	12.9128	2352.87	5.4631	52.0015	98.0879	13.7571	6.2081	7.4497	361.311	0	42.4634	67385.9	6042.74	0
A1I0	1991.62	4298.17	2088.35	18739.5	2952.78	8490.86	5700.69	67778	22583.8	184583	8059.79	31048	3762.76	21779.9	12863.7	685.834	2373.95	252.856	943.26	16.7555	169.459	63.9756	1522.09	167.936	49.505	13.7091	214.394	183.168	483.245	89.8705	283.321	530.845	22.4676	54.4554	292.841	153.846	264.257	1118.43	389.589	22.8484	88.3473	29.703	0	206.398	321950	9072.48	0
A1I1	2208.11	5154.85	7438.8	8104.76	582.011	4827.16	874.779	43802.8	7237.39	71456.9	4116.05	52903.7	5464.2	20886.4	4901.23	2690.65	2362.61	139.33	480.07	48.6772	570.37	85.7143	2425.04	143.21	77.6014	14.4621	125.221	378.836	1528.75	134.392	483.598	265.256	160.494	135.45	873.369	125.926	121.108	789.065	68.1129	52.5573	137.213	90.2998	0.7055	310.406	94230.3	5159.3	0
A1I2	1821.65	2757.13	1212.25	7756.66	1389.9	4961.9	973.819	18839.9	9329.59	62422.4	2660.82	19756	1562.88	19720.2	12715.8	1920.06	522.44	73.165	199.392	34.3619	205.937	49.7896	737.728	50.4909	38.5694	11.454	54.6985	102.852	546.751	77.6064	269.519	125.292	75.2688	58.4385	339.177	57.036	83.317	242.87	60.6498	44.1795	46.9846	24.3104	0.2338	107.761	97756.4	9867.47	0
A1I4	744.65	4645.27	989.119	20436.3	2228.87	3417.12	1710.56	50465	11680.8	163901	4244.83	53737.4	1026.48	37062	19020.3	2318.1	2224.16	42.8001	99.3834	1.8136	67.1019	20.3119	2125.5	34.095	150.526	4.7153	27.5662	88.8647	437.069	48.6036	314.11	48.6036	68.5528	26.1153	619.514	13.4204	96.0174	917.301	46.9314	6.5288	7.2543	5.8034	0	383.75	206495	4074.93	0
A1I5	2104.17	2903.24	1310.57	11389.4	3376.12	3988.69	944.206	55494.7	14763.2	157086	4847.44	53133	2326.57	18432.3	19143.6	2185.33	1897	346.469	916.114	74.9122	696.84	231.369	3003.12	348.03	95.5911	24.1904	243.465	396.02	2244.24	209.13	405.384	486.149	274.288	267.655	1494.73	169.723	587.378	1213.03	228.861	112.368	121.732	169.333	0.3902	395.63	139975	3079.6	0
A1I7	827.692	3845.81	3573.68	9683.42	1381.88	7726.15	2223.25	22532.3	16323.4	313459	3424.27	17053.3	6005.47	15959.3	16540.9	867.692	1758.29	33.8462	140.855	12.6496	188.034	47.1795	830.769	51.9658	23.5897	1.3675	32.8205	148.034	416.752	28.3761	70.7692	65.9829	34.188	34.188	1317.27	18.1197	35.8906	214.017	40.988	19.1453	39.6581	611.282	0	102.222	97577.1	6807.29	0
A1I8	5558.33	3099.59	4394.01	8083.52	4752.62	8095.01	1689.67	54163.8	16009.9	205179	2712.41	74497.6	6597.84	15513.8	9419.23	1200.34	5176.12	5.5888	20.8026	2.4839	23.2865	2.1734	1596.21	8.3831	99.6662	1.5524	6.8307	36.9479	153.07	7.7622	54.0247	9.9356	15.8348	16.1453	1204.69	1.8629	95.6423	380.657	24.7023	1.2419	4.3468	51.2303	0.3105	160.522	88295.6	12240.7	0
A1IC	1216.61	2704.37	193.341	7347.77	2336.14	3637.79	166.867	21241.9	5018.85	73453.3	3667.87	22561.6	1665.46	12934.2	8679.9	1932.21	438.026	55.355	188.528	17.6494	178.901	33.2932	515.844	59.7673	38.5078	11.2314	54.5527	84.637	432.411	39.7112	230.646	97.0718	69.7954	50.1404	832.331	62.9763	311.809	196.952	37.6494	11.2314	18.8528	21.2595	0	68.9932	86349.4	2004.38	0.8022
A3F2	723.896	5505.02	922.691	15154.6	1768.07	10777.1	1741.97	48475.9	13364.5	108708	5410.64	45095.4	1233.94	8361.45	4793.17	425.703	7011.04	1731.93	9146.59	175.703	5992.97	2039.16	20321.3	4787.15	147.59	87.3494	1514.06	12788.2	32675.7	316.265	5737.95	2927.71	1894.58	1927.71	2379.52	906.626	1767.16	7111.45	683.675	80.3213	1469.88	138.554	0	2865.46	276130	8364.46	0
A3F5	476.661	3575.95	2317.64	9257.91	1276.5	2913.37	2567.25	30081.9	15221.5	132751	4149.92	40122.2	5337.42	12308.5	19386.5	1016.22	2068.43	17.8006	62.5	2.769	90.5854	13.8449	192.642	6.3291	13.4494	0	18.5918	187.896	249.604	9.4937	60.9177	31.6456	21.3608	41.1392	696.598	11.8671	2465.67	194.225	26.4597	7.5158	18.5918	647.943	0	60.9177	101716	5831.99	0
A95V	552.479	4018.57	1547.34	27925.1	2277.57	8190.35	452.993	118849	40955.7	438502	2733.88	216062	10202.6	20571	18257.7	2255.02	1531.42	253.358	815.122	31.8355	718.952	230.808	2073.29	358.813	45.1003	10.6118	146.576	628.751	2008.29	106.782	1006.8	442.381	133.975	191.013	382.689	227.491	178.584	988.227	50.0149	35.1517	153.208	53.7224	0	309.07	148947	14006.6	0
A95W	933.471	2187.27	1352.41	9090.45	581.605	5674.4	966.005	35935.9	10815.7	84479.9	2833.45	33260.1	807.84	19105.4	18727	2011.59	147.153	118.623	225.735	10.0104	346.861	90.5942	743.273	61.564	31.5328	4.5047	58.0604	275.286	1002.04	49.051	283.295	156.162	122.627	59.0614	205.714	149.656	200.023	403.92	19.1449	24.5255	81.5848	27.0281	0	121.126	127559	6358.11	0
A95X	2786.72	6140.99	4191.36	3726.53	2561.33	4423.62	4253.19	18768.1	4234.87	41876.7	4018.65	35115.1	1664.7	43798.5	3902.19	2324.83	502.453	52.9931	162.578	20.9356	220.15	45.4694	1215.9	42.1982	37.2915	5.8881	53.6474	135.754	456.657	87.6676	72.6202	121.688	51.6847	28.4593	387.962	86.6863	93.9679	368.989	56.3657	17.0101	35.0016	33.6932	0	101.734	81590.8	2314.4	0.3271
A95Y	2436.91	4545.64	6014.46	20357.6	4012.47	3997.01	6828.93	81763.6	21252.9	254398	11350.1	59726.7	8147.13	35384.5	20240.4	1239.9	3201.5	28.4289	77.8055	1.995	17.9551	11.4713	347.132	12.4688	15.9601	3.4913	18.4539	51.3716	74.813	20.4489	26.4339	27.4314	11.4713	15.9601	85.2868	32.419	204.389	124.688	25.0224	1.4963	3.4913	122.195	0	24.4389	88157.1	6133.81	0.4988
A95Z	339.595	4722.54	636.561	10961.7	1283.24	3401.01	1341.76	38294.8	10993.5	64483.4	2317.2	19826.6	637.283	11412.6	22249.3	1583.82	255.78	33.9595	70.8092	3.6127	72.2543	19.5087	467.486	27.4566	7.948	4.3353	39.0173	108.382	315.029	13.7283	49.8555	67.9191	68.6416	52.0231	107.659	36.8497	103.837	197.254	10.961	5.0578	21.6763	7.948	0	36.1272	121296	5959.73	0.7225
A960	1721.94	2038.27	284.439	10619.9	390.306	5839.29	742.347	59169.6	6849.49	130609	1593.11	25232.1	4198.98	5256.38	252.551	1711.73	114.796	3.8265	20.4082	0	7.6531	0	232.143	19.1327	7.6531	1.2755	5.102	20.4082	57.398	2.551	299.745	5.102	8.9286	20.4082	530.612	264.031	309.171	126.275	10.2423	2.551	7.6531	49.7449	0	16.5816	216843	4425.06	0
A1NK	2354.51	5056.72	1148.93	8142.18	3057.39	5906.86	5999.87	49390.5	11210	132063	6832.63	44243.5	3141.58	19802.5	12110.4	931.65	2154.87	38.4847	130.42	5.0778	75.9003	17.9061	619.229	75.6331	25.9237	5.6123	34.4758	142.179	314.291	167.301	53.7182	69.2189	38.7519	32.0706	705.552	18.7078	1770.36	292.109	61.9977	5.8796	26.9927	10.6902	0	86.5905	199312	4453.81	0
A24C	1402.62	3165.67	1399.77	7713.15	762.475	5476.19	1964.07	27245.5	7733.96	46221.6	2548.62	11647.8	1830.05	23783.3	10943.3	1146.85	198.745	5.988	15.9681	1.1406	5.7029	2.2812	247.22	9.1246	17.9641	1.1406	5.7029	11.6909	80.1255	8.2692	17.6789	5.7029	3.7069	2.8514	89.8204	5.988	25.9595	89.2501	10.4277	5.7029	1.996	3.992	0	36.4984	59707.2	8340.86	0
A299	13953.5	3923.3	2844.46	8686.4	1376.53	3695.51	1861.93	37858.9	10624.1	131860	5755.41	44710.3	1567.66	25146.1	3435.45	1855.09	1038.75	132.96	276.674	13.6871	273.252	69.9018	718.082	112.429	22.4859	9.2876	61.5918	194.552	668.222	45.4606	143.714	137.848	142.737	141.759	668.711	134.427	202.564	498.6	86.5609	32.7512	71.3683	31.7735	0.4888	77.2341	113922	7602.22	0
A3HV	5868.5	4697.78	2503.67	14243	1313.1	8388.97	1827.27	59716.8	13389.1	231483	4364.54	42246.8	1712.38	22827.4	12607.3	1795.59	774.883	45.0425	141.235	10.688	68.3271	11.0698	1191.34	34.3544	18.7041	9.1612	28.247	91.2301	345.453	17.1772	79.3969	90.0849	38.935	51.1499	763.432	30.5373	47.3404	520.66	94.9518	8.016	18.3224	72.526	0	135.509	139678	9453.53	0
A3XD	17518.8	6891.88	2531.25	8885	1911.88	6169.38	2998.12	42188.8	11486.2	70234.4	6760.62	42828.8	1100.62	18185	5204.38	985.625	335	306.25	1073.75	70	493.125	160.625	3105.62	355.625	88.125	100.625	245.625	312.5	1855.62	204.375	343.75	559.375	203.125	93.125	1198.12	310.625	597.444	1374.38	316.919	73.125	63.125	41.875	0.625	247.5	158654	7608.75	0
A3XE	2252.63	3801.47	1149.16	10625	376.576	3816.18	1508.93	32137.1	9293.59	96944.9	3479.52	18834	3226.89	37779.9	11675.9	1032.04	250.525	194.328	574.58	9.4538	272.584	118.172	1050.95	173.845	31.5126	13.6555	117.122	196.954	1216.91	71.9538	166.492	173.845	103.466	149.685	149.16	101.891	153.414	528.887	146.376	17.8571	69.3277	23.6345	0	90.8613	147011	7521.01	0
A3Y6	602.908	3599.55	1410.89	6104.77	1348.99	4932.14	669.649	27032.1	4921.7	45355	2643.55	19100.3	407.904	18586.5	11657	1297.17	408.65	52.1999	149.888	7.0843	211.036	42.5056	637.584	50.3356	29.8285	5.9657	35.7942	154.735	539.523	64.877	133.11	78.6726	74.1984	79.7912	266.965	44.3699	170.608	216.256	29.4668	39.1499	45.8613	32.0656	0	63.3855	93082.4	5219.36	0
A41A	1772.03	4029.47	1317.25	6406.82	1449	3189.25	1167	33716.3	8165.56	78407.7	4227.1	11961	3055.76	20802.9	9086.39	1693.15	138.399	32.0717	72.2335	4.6229	53.7417	17.0471	301.358	30.9159	13.5799	2.0225	16.4692	30.627	219.59	21.0922	48.8298	36.6946	34.6721	25.1372	62.9876	26.293	116.221	152.846	52.3779	10.6906	8.9569	20.8032	0	22.2479	80083.2	10624.2	0.8668
A41B	1221.94	4956	3002.04	14631.9	2235.53	3125.06	2097.24	38703.4	8225.4	80598.7	4790.33	25476.8	3017.69	9666.7	18089.8	2639.41	577.371	76.0821	196.96	6.0439	261.31	65.7719	303.618	59.3725	20.6204	1.0666	32.3527	138.654	742.689	29.864	222.558	78.5708	79.9929	44.085	98.1246	38.7521	1894.86	177.051	44.1099	22.0425	78.2153	19.1983	0	40.1742	57519.5	4376.14	0
A42Y	2325.94	4661.26	2422.35	15676.3	1150.74	5366.89	3645.05	46053.5	15020.8	136611	9178.33	43235.5	3947.1	17173.5	10545.8	1897.9	2252.28	26.7349	50.9101	5.1195	77.9295	16.496	513.367	17.3493	58.8737	2.2753	15.6428	67.975	342.435	23.6064	27.8726	41.8089	39.2491	72.81	135.381	310.58	95.5404	185.154	28.6803	5.6883	21.6155	4.2662	0	72.81	132000	6678.61	0
A42Z	526.316	2675.17	2065.87	7360.67	2622.22	4749.76	1394.9	38792.1	9820.47	128948	7899.9	45054.6	1009.36	17687.1	15211.8	1007.43	605.425	45.8508	119.148	10.3326	128.834	28.0917	484.017	32.6122	53.9232	5.4892	28.4146	76.5257	425.896	21.9567	44.5593	61.9955	51.6629	50.3713	1504.36	26.1543	580.675	197.611	37.0423	10.3326	20.0194	15.8218	0	62.9642	99797.2	8808.91	0
A430	844.051	3631.19	1440.51	12430.5	2922.51	8184.57	3775.24	26762.7	13650.5	237464	3224.44	41042.1	4675.56	40469.1	18001.9	1279.42	331.833	106.109	245.016	10.9325	385.209	95.4984	461.736	78.135	14.4695	0.9646	57.2347	411.254	913.183	374.598	250.161	144.373	84.5659	187.46	233.762	103.215	121.392	372.347	30.746	18.6495	112.54	32.4759	0	64.6302	103027	3510.93	0
A431	1769.46	2614.18	2844.72	8969.99	4077.86	4196.17	2019.57	48010.4	11285.3	153133	5932.14	57266.6	8834.71	27104.4	24503.3	2099.61	1572.86	18.7038	60.4611	1.7399	45.672	11.3093	180.948	25.6633	23.0535	3.0448	18.2688	55.6764	190.518	144.411	30.883	33.9278	16.094	50.4567	153.545	23.0535	44.5716	106.568	61.3354	14.3541	6.5246	124.402	0	21.3136	51993.9	3406.58	0
A44O	905.78	2599.81	3428.02	11128.3	3339.48	3273.27	5447.22	34704.1	8589.63	76963.9	4578.66	40582.3	2715.38	15821	20224.1	1181.59	3267.78	14.1038	37.6103	5.0931	58.766	7.8355	183.742	19.9805	19.5887	1.9589	8.619	73.6534	112.439	99.5105	45.8375	25.4653	19.5887	31.3419	61.5084	16.0627	1349.49	95.9845	34.2293	8.619	11.3614	1440.16	0	20.764	125572	1668.96	0
A44P	1784.69	2397.13	1774.25	13177.5	1536.76	4009.57	1034.8	43391.5	9990.87	163810	3203.57	49132.2	1985.65	34986.1	13548.1	2317.53	2341.45	57.8512	117.007	5.6546	177.903	32.6229	246.194	59.5911	35.6677	1.3049	34.3628	154.85	591.127	51.7616	71.7703	73.0753	60.0261	153.11	126.577	74.3802	375.702	258.808	50.7525	26.5333	56.1114	33.4928	0	32.1879	92139	5342.01	0
A44Q	1277.53	3818.48	683.743	7901.98	2087.94	6349.33	6139.57	40935.9	8072.21	64186	3187.98	24070.6	3352.96	11586.5	9400.97	1210.57	397.338	331.182	1010.08	110.932	1249.7	299.314	2438.48	442.517	155.708	32.6745	260.589	824.526	2845.91	311.819	426.785	640.581	349.738	154.498	876.563	444.938	395.099	1211.38	290.452	160.952	551.835	110.528	0.8068	473.578	88368.3	2265.83	0
A4IS	652.234	4078.82	1487.34	6293.29	530.44	6120.96	1028.89	25564.7	8004.22	55450.8	2852.89	23716.4	1586.59	12316.5	3798.15	932.905	912.546	354.475	1025.61	102.162	1237.57	370.472	2754.36	550.436	154.878	53.4439	293.76	730.037	1898.89	318.118	629.329	732.218	289.76	246.133	1203.4	553.344	710.517	1859.99	147.629	142.881	436.277	88.346	0.7271	547.164	102955	8600.89	0.3636
A4OY	459.188	4593.63	452.164	54170.1	1665.54	16381.5	6280.25	84111.3	17080.4	245086	6935.23	62600.6	943.837	42355	12304.1	758.582	5563.81	145.746	453.92	7.0239	284.468	100.969	1033.39	221.253	14.0478	6.1459	36.8755	261.64	1544.38	31.6076	529.427	126.43	148.38	301.15	110.626	102.725	134.736	719.95	95.1739	11.4138	159.794	7.0239	0	95.7007	198849	18444.1	0
A4OZ	7612.14	4625.33	790.677	18744.1	1284.96	5386.1	2396.66	63532.1	16540	277653	5116.1	68499.6	4357.96	17832	4011.43	1047.49	3348.28	683.377	2084.43	23.7467	1209.32	479.332	2910.29	816.183	56.2885	8.7951	343.887	1384.34	6386.1	112.577	627.968	651.715	577.836	2942.83	636.763	540.018	751.979	2644.68	250.413	48.3729	400.176	94.1073	0	293.755	198746	8416.29	0
A4XL	4581.43	3496.8	3047.58	5226.44	880.146	3992.68	1369.62	25380.1	9167.89	86413.5	3687.56	31909	1922.23	22711.8	11545.7	1907.59	385.178	128.545	301.921	32.9369	306.038	89.204	752.059	126.258	42.5435	12.3513	102.47	184.812	653.705	80.9698	158.28	190.759	112.534	134.95	790.027	159.652	248.792	426.349	108.317	43.0009	65.4163	65.4163	0.9149	95.6084	86253	7916.94	0
A51B	1967.38	5043.88	2521.55	7915.34	2068.35	5031.07	4166.99	41961.2	20343.7	180590	3253.98	44941	3516.12	27419.4	11049.3	2005.83	677.67	54.3689	84.6602	4.6602	126.214	30.6796	173.592	34.9515	6.6019	1.5534	27.1845	76.5049	538.252	40	55.1456	40	65.6311	73.3981	81.165	28.7379	80.1398	135.146	36.5825	71.8447	22.5243	20.9709	0	34.1748	104510	10210.6	0
A551	219.215	2912.04	2015.79	3525.03	1171.4	3530.45	563.374	19627.4	4739.74	40350.5	4783.04	16046	131.709	16558	8943.17	1521.88	721.696	414.524	1070.37	142.986	1885.88	432.115	2982.41	422.192	116.374	22.553	326.567	1644.56	3477.67	375.733	588.182	656.292	596.301	617.952	1537.21	500.677	421.908	1247.63	90.5954	239.062	625.62	185.386	0	622.463	87198	4070.82	0
A553	290.801	2993.08	1540.06	13773.5	687.438	3614.24	3760.63	38347.2	10257.2	192826	3116.72	30716.1	5353.12	14613.3	4724.04	584.57	425.322	137.488	372.898	3.9565	207.715	47.4777	1009.89	161.226	38.5757	26.7062	90.999	95.9446	1532.15	53.4125	155.292	86.0534	192.878	337.29	280.91	149.357	369.812	727.992	68.7438	20.7715	31.6518	112.76	0	96.9337	273365	3313.07	0
A5SE	889.018	2254.74	844.169	8063.37	989.205	4437.86	131.653	35071.7	7729.18	68146.3	1881.84	16938.4	383.023	15179.9	20724.1	3735.11	134.185	20.2543	65.8264	4.3402	79.5704	17.7225	189.522	22.0627	19.8926	4.7019	12.2972	88.2508	229.669	15.9141	24.9562	36.53	43.7637	33.2749	84.9956	25.6795	30.0885	111.76	12.0983	16.2758	9.7655	4.7019	0	36.1684	56469.7	1971.74	0
A5SG	1061.15	3172.9	2560.89	7197.68	1163.94	4272.01	1474.43	38100.2	8640.49	82408.5	4272.54	33641.5	765.946	9901.42	14095.9	1292.57	1728.52	1177.12	2678.97	204.006	5576.7	1642.59	4433.84	1269.37	223.511	24.2488	727.464	4996.31	13668.4	705.851	1697.94	1772.8	1758.04	2220.88	2154.98	1181.87	847.032	3064.84	126.827	229.309	1461.25	368.476	0	1030.57	151352	4363.21	0
A5SH	1877.71	3126.93	1893.7	15589.8	124.355	18240.5	420.537	24373.6	19598.6	70745.1	3107.33	24913.8	1783.8	7032.51	560.888	1561.92	317.337	158.927	596.491	10.8359	132.611	51.0836	995.356	149.639	55.7276	41.2797	110.423	125.387	436.533	44.8916	263.674	295.15	26.3158	46.9556	192.466	152.735	174.19	758.514	108.364	19.6078	42.3117	6.7079	0	138.803	139366	5536.64	0
A5UL	3072.52	3733.59	3120.99	11330.9	4783.59	3794.66	7228.63	37970.6	14288.2	147303	5285.88	90037	7438.17	25137.4	18519.1	1695.8	2925.57	216.794	653.435	59.1603	770.229	219.466	711.069	267.557	65.2672	19.4656	154.962	754.198	1872.9	238.55	376.718	414.504	212.595	458.779	651.908	469.847	374.786	746.183	85.7328	109.542	281.679	236.641	0.3817	251.908	112715	4863.74	0
A5UM	275.081	2644.66	1457.61	8631.07	561.165	4254.37	1972.17	21460.2	7609.06	157299	2633.01	11617.5	3555.34	24128.8	18215.5	468.608	230.421	391.586	1037.54	50.4854	828.479	178.641	1141.75	454.369	93.2039	25.2427	232.363	376.052	1849.19	239.482	336.57	471.197	245.307	214.239	435.599	634.304	497.786	926.861	148.815	78.3172	224.595	135.922	2.589	226.537	97268.6	4390.56	0
A5UN	379.601	1865.63	3607.1	5454.55	3125.06	3284.26	2298.45	22451	4301.55	67833.7	2738.36	21847.5	3749	23457.2	15121.1	1630.6	4794.23	39.9113	103.326	6.6519	132.594	22.6164	162.749	18.6253	12.4169	1.3304	28.3814	151.22	396.009	59.4235	252.328	47.8936	57.6497	47.0067	1325.06	24.8337	71.0909	125.055	15.0333	7.9823	29.2683	31.0421	0	35.0333	87525.5	1982.74	0
A5VU	1648.38	3288.05	3972.19	8433.2	1748.22	3589.92	1061.73	29103.9	16467	136319	4076.39	37449.4	3145.32	16660	23891.8	4620.82	1202.78	10.3861	30.1533	1.3401	63.3219	5.3606	596.7	4.6905	43.5547	1.6752	10.0511	49.2504	115.588	9.7161	97.4956	14.0715	12.3963	18.092	409.414	17.7569	135.006	258.648	42.3419	3.3504	3.6854	3.0153	0	75.3832	105682	4865.43	0
A5VV	1059.15	2385.86	602.308	4559.08	571.345	2943.77	1232.66	11358	4206.81	29976.9	2767.34	14290.1	1600.7	5472.18	8941.73	399.007	458.595	3761.65	11636	558.493	1735.07	661.896	8398.42	791.588	1258.95	1146.2	2353.73	1174.82	6190.16	2398.71	2447.2	5110.56	1390.97	664.817	3302.47	4817.88	3064.09	10833.4	632.318	506.499	467.358	466.19	23.9521	2610.19	209743	2764.42	0
A6L9	1753.77	5007.66	1326.78	8132.6	3720.55	8139.22	2310.65	30162.6	11518.3	109402	4668.05	39709.8	3486.75	17670.9	14556.3	1331.03	536.096	1061.8	4045.05	174.763	1059.44	411.401	4076.69	915.378	315.045	315.99	918.685	1001.81	2485.88	626.784	1439.67	1824.14	197.435	612.614	1175.16	902.625	1010.55	4442.75	459.885	129.891	275.369	81.7133	0.4723	984.811	208233	6420.67	0
A82B	521.127	5277.33	1598.03	7267.13	1473.29	4358.43	3414.12	44271.3	16706.6	131542	3986.53	70012.1	1465.44	24310.5	13105.3	2337.68	1774.51	145.528	352.038	33.7254	478.624	125.662	1030.24	301.219	49.8951	6.4679	101.638	537.759	1751.87	524.361	437.506	239.774	132.13	378.371	580.262	96.0943	138.759	611.677	55.1896	43.8892	129.358	78.5386	0	261.949	163071	5144.48	0
A82C	1382.85	2852.34	1934.57	10077.8	1883.73	6500	2653.85	28726.3	8044.21	67504	4825.82	63082.7	1119.81	27030.9	7674.62	1387.27	638.815	3.5367	24.3148	1.3263	9.7259	4.863	167.109	4.863	19.0097	0.8842	8.8417	16.3572	156.499	3.5367	13.2626	7.9576	11.4943	10.168	28.7356	15.9151	20.5659	47.3033	21.0566	3.5367	3.0946	3.0946	0	11.0522	110994	9242.64	0
A85I	1974.44	4411.93	2217.13	25612.5	4063.46	6436.32	5854.56	77509	22502.1	249337	5080.06	64258.6	3088.59	23529.3	11110.3	1038.34	2561.48	443.661	877.92	42.3094	1111.8	394.3	655.208	229.176	47.0104	6.4639	131.042	842.662	3427.06	128.691	294.99	327.898	340.238	367.269	1210.52	236.227	214.127	766.27	70.5098	66.9899	305.568	124.578	1.7629	131.629	139036	7661.37	0
A85J	1073.4	5765.36	2219.14	9071.99	992.601	5235.47	3175.57	41968.3	12890.2	143955	5119.91	54804	2217.73	19619	8265.88	2235.11	2354.43	634.175	1131.65	111.333	1731.53	437.816	1621.14	589.078	116.031	16.9113	299.237	1241.57	4067.65	264.474	620.082	686.788	540.693	844.157	586.729	519.554	514.631	1510.28	101.567	75.6312	253.67	94.8914	0	341.515	132264	8949.49	0
A97M	2265.88	5013.52	5015.7	48926.7	2776.56	9698.58	5474	145392	33394.5	405805	7207.92	97641.1	36674.7	43770.2	19214.4	2007.26	6026.7	87.8416	347.547	15.8224	325.178	47.4672	1342.72	138.037	45.8304	1.6368	57.288	365.552	1081.38	40.92	692.912	139.128	80.7488	257.523	1207.41	44.7392	89.8712	482.31	107.609	22.3696	102.027	72.0192	0	134.763	193943	13682.4	0
A17X	2432.51	10117.2	3946.66	60002.2	3338.53	10896.2	14619.7	103120	29244.6	273594	12475.7	120063	16807.3	23462.3	14632.8	1951.74	14481.1	13.4253	87.4456	5.8055	57.6923	17.4165	569.666	19.9565	23.5849	0.3628	19.9565	172.351	133.527	12.3367	378.084	37.373	10.5225	70.3919	117.924	1609.58	49.2308	198.476	33.6284	4.717	6.5312	522.496	0	50.0726	165831	4329.65	0
A17Y	3355.53	5389.82	5685.93	18447.6	5388.37	2746.62	4840.42	35281.9	20254.7	208476	8582.42	41574.5	7105.14	35911.8	20316.8	2375.76	6761.5	2.5401	13.7893	0.7258	34.1105	2.903	236.596	10.8863	4.3545	0.3629	3.2659	72.2126	98.3398	6.1689	65.318	8.7091	9.0719	17.0552	630.318	6.5318	628.41	168.375	2.1954	1.0886	5.4432	345.097	0	19.5954	83049.3	7020.06	0
A17Z	6734.55	1097.17	7455.7	19248.7	1711.47	6918.09	1210.35	45833.2	13041	190917	3189.13	110185	314.222	32598.3	23964.6	3991.44	1781.09	2.2338	16.7535	1.8615	13.0305	1.8615	2167.91	7.8183	16.0089	1.4892	5.2122	15.6366	58.4512	7.0737	103.872	7.0737	2.6061	2.6061	40.9531	328.369	57.3939	95.6813	73.6634	3.3507	2.6061	1.8615	0	25.3165	230668	9036	0
A180	863.636	4665.45	1686.67	11472.7	2236.97	3597.27	1399.09	24309.4	9615.15	64307.6	3896.36	20740	3688.48	36776.7	17525.2	1953.64	711.515	20.9091	67.5758	8.7879	88.4848	17.5758	422.424	32.1212	31.8182	5.7576	14.5455	74.5455	251.515	29.697	64.2424	34.8485	21.8182	30.303	1067.88	19.0909	29.0061	113.03	22.7364	22.7273	16.9697	80	0	46.0606	146063	6973.76	0.303
A182	3452.47	7099.25	700.839	54188.7	1941.29	16661.7	9950.14	148515	31308.9	329424	8091.33	44235.3	15260	5381.64	8745.57	623.02	1909.6	47.9963	430.568	0.466	125.816	65.2377	2913.79	209.226	8.8537	5.1258	33.0848	748.369	1249.77	68.9655	381.64	168.22	64.7717	79.6831	249.301	76.4212	128.583	835.042	89.1612	1.3979	91.7987	105.312	0	171.948	279174	10636.5	0
A184	685.234	2499.81	1358.13	8600	2020.19	5546.92	1360	34043.4	6615.33	100680	4270.28	22110.3	5660.19	20089.7	15628.4	1560.75	2866.17	103.925	379.813	37.0093	556.262	112.523	666.916	132.336	35.1402	8.5981	85.9813	603.738	1327.85	134.953	213.458	259.813	154.393	411.215	617.944	128.972	103.869	397.009	54.572	35.1402	161.495	54.2056	0	158.131	51151.8	3576.07	0
A185	4581.22	3853.59	7810.5	31380.7	3685.08	5911.6	4787.85	81463.5	18855.8	378846	6087.85	60193.4	6386.19	38815.5	22758	4358.01	11321	0	4.4199	0.5525	2.2099	1.105	88.9503	1.6575	5.5249	0.5525	1.6575	16.0221	12.1547	13.8122	180.111	1.6575	0.5525	2.2099	28.1768	4.9724	7.1823	35.9116	11.7569	18.7845	1.105	3.8674	0	5.5249	91733.7	2965.75	0
A20B	3933.57	2142.1	930.928	3065.55	2051.91	1990.76	960.845	35472.5	6805.98	102025	2630	50351.5	1068.63	13893.5	8542.45	1460.18	1500.66	126.265	378.795	45.3146	567.532	124.505	1304.88	157.941	64.2323	8.7989	97.2283	395.952	1188.74	66.872	177.299	238.891	241.971	112.626	637.484	90.1892	138.759	551.254	39.6304	16.718	58.9529	779.586	0	193.577	81334.8	6732.06	0.4399
A20C	3440.07	3529.14	2747.35	19749.3	1409.6	3527.81	3662.58	46533.8	9541.39	172828	7386.09	53513.9	1453.64	17053	18763.2	6314.57	1496.69	1.9868	4.6358	0.9934	7.6159	0.6623	243.709	3.3113	34.4371	1.3245	3.6424	3.9735	24.5033	4.9669	23.8411	3.3113	6.9536	1.9868	835.099	3.3113	25.0033	79.8013	15.0066	1.6556	2.3179	22.1854	0.3311	22.1854	54651	8602.73	0
A20F	2201.94	2555.53	2620.56	9476.8	3817.67	6531.71	4299.45	63879.6	16166.4	222227	4821.56	47866.4	1698.27	44413.9	24782.2	2117.21	1322.16	131.622	427.069	37.517	568.07	146.004	1476.92	132.56	60.6525	2.5011	84.4133	544.31	1078.3	201.967	486.158	211.033	161.948	226.978	528.678	113.176	166.519	614.341	82.5781	40.3308	175.392	99.4201	0.3126	226.978	83895.9	10842.3	0
A20I	4412.85	3317.98	3344.18	20783.2	4658.58	3196.91	3715.66	26406	15533.6	146467	6045.23	43763.7	9573.08	15410.9	18080.8	3987.04	2005.52	60.1213	215.94	24.8207	284.887	59.8456	674.572	82.46	26.4755	3.5852	72.5317	242.968	732.488	44.1258	116.382	126.586	49.6415	131.55	232.212	41.3679	55.3889	233.867	57.8627	46.8836	56.8119	29.5091	0	79.7022	110799	4468.37	0
A29A	1260.65	4260.55	4724.26	8725.96	2622.46	9466.79	2783.55	29981.5	7935.39	93546.6	4500.69	37696.3	1371.59	26566.4	9401.34	1288.28	1253	2.1252	12.751	0.8501	11.4759	5.9505	246.52	7.2256	28.9023	0.8501	6.3755	23.8019	57.8047	6.3755	10.6259	3.4003	8.5007	5.1004	95.6328	6.8006	15.6158	78.2064	3.0092	0.8501	0.8501	150.887	0	24.652	80858.1	3641.34	0
A29B	648.614	3073.22	1562.39	13672.4	555.893	6118.28	2642.11	56522.5	8727.47	169232	4804.16	20375.2	2716.64	15071.5	15011.3	2448.87	407.279	13.4315	68.0243	3.8995	58.9255	9.0988	1148.18	19.4974	44.1941	2.5997	21.2305	210.572	370.451	10.8319	32.0624	41.5945	19.9307	29.0295	386.048	7.799	35.6542	393.848	22.8423	20.7972	14.7314	81.0225	0	95.3206	99692.4	2740.26	0
A29C	1477.72	5081.86	2665.64	19259	6838.31	6014.28	6570.09	57539.7	17486.5	168435	10015	47477.7	2785.1	11816.2	14621.2	1039.16	515.984	28.2049	138.259	11.0608	48.1143	11.6138	989.938	38.7126	40.9248	7.1895	48.1143	133.835	186.374	53.0916	284.261	100.653	40.9248	33.1823	217.897	28.2049	1294.83	268.223	58.5667	3.8713	12.1668	90.1451	0	111.714	202802	4941.65	0.553
A29G	4049.8	4693.44	3250.77	7954.69	1994.95	5338.2	1808.48	27667.5	6814.19	34281.8	5062.62	29459.5	979.126	9287.28	3870.07	1491.34	287.185	58.0361	223.158	29.9541	126.556	42.3102	1525.79	95.4788	42.3102	15.7259	56.5384	163.25	776.187	65.8991	161.004	144.529	80.1273	74.1365	456.8	59.1594	101.226	592.717	88.9338	17.5981	44.1823	25.0866	0	172.236	86768.9	4933.81	0
A29H	1751.17	1489.68	2516.84	6357.24	3483.54	3065.34	1999.23	60037.3	13195.4	163940	3696.67	63957	8703.93	25784	15621.3	2045.35	5142.48	102.088	257.907	32.2384	213.132	49.7009	996.705	120.446	38.0592	10.2984	79.2528	182.684	396.712	292.385	343.429	203.281	42.089	51.0442	291.489	71.1932	124.19	475.964	106.432	22.8355	66.2679	44.7756	0	160.297	93611.4	1702.82	0
A29L	2598.45	1501.8	5398.88	11001.5	3277.69	5840.83	1383.9	34461.5	9487.75	75113.3	3110.42	51311.3	5440.17	22942.9	9684.64	5836.94	52.9624	3.8899	20.3471	1.4961	5.386	1.1969	40.9935	5.0868	4.1891	0.2992	5.6852	8.079	27.5285	67.9236	12.2681	10.1736	1.4961	1.7953	16.4572	9.8743	23.1688	44.8834	18.1688	6.2837	2.693	8.079	0	4.4883	96194.7	6001.02	0
A29M	2201.29	1709.96	2306.02	4344.44	2159.13	3767.77	836.45	19434.5	8054.4	110897	3166.61	38816.7	4630.4	29293.8	20837.1	2974.16	1765.39	212.853	575.995	66.304	591.295	196.192	977.219	102.346	99.626	23.4614	152.669	673.58	1028.9	642.639	324.719	280.857	287.657	477.729	298.878	192.452	446.654	805.168	135.95	100.306	89.4254	213.193	0	166.27	62901.7	1181.44	0
A29P	588.847	4917.3	1037.33	14357.3	1083.18	4580.34	1226.84	46447.1	10197.1	94751.9	3225.9	32147.4	2213.61	15681.5	9717.86	2878.54	954.631	593.1	1731.1	234.877	3532.61	740.548	3797.73	615.784	173.913	29.3006	409.735	1688.09	6761.81	560.019	745.747	1064.74	938.563	300.567	1713.61	469.754	408.724	1666.82	93.7335	128.072	652.646	100.189	0	714.556	114622	7244.04	0.4726
A29R	1203.87	4258.39	3602.9	9121.29	1367.42	3238.06	741.613	28978.1	7747.74	93095.2	4595.16	28668.1	1615.16	15943.5	14284.2	1289.35	859.355	17.4194	50	3.871	51.6129	19.3548	270	15.8065	20	1.9355	12.2581	42.5806	102.258	17.7419	57.7419	35.4839	10.6452	17.4194	92.9032	15.1613	154.793	103.548	15.8065	2.5806	7.7419	40.3226	0	16.129	80264.8	4598.34	0.3226
A29S	943.522	9307.76	1057.99	5027.79	1506.8	3990.94	1909.09	26541.2	8035.34	73276.4	4814.56	48661.7	1296.89	23948.1	784.355	2880.4	482.634	136.817	467.533	37.4509	401.389	95.7415	1225.91	100.574	68.5593	13.289	117.487	193.295	846.572	95.7415	143.159	227.424	120.205	28.6922	254.908	93.3253	125.711	382.06	79.8429	33.5246	63.727	43.4914	0	144.669	146764	3929.29	0
A29T	1293.85	2826.56	1500.82	17797.3	1812.24	1696.72	1102.83	30440.4	8274.35	113282	2809.32	39110.8	1522.3	24764.8	19593	994.471	1078.1	181.257	551.905	59.2257	770.585	173.121	3728.94	118.126	55.6461	9.1116	144.485	375.855	2081.36	115.848	301.661	304.915	293.2	159.779	963.231	72.8932	102.301	947.937	75.2101	49.4632	66.3849	59.8765	0	386.92	103017	5549.32	0
A29V	3887.52	8706.64	2488.55	27134.8	6084.43	7613.05	8910.42	69640.8	15412.1	88943.9	13949.1	84346.3	3334	25846.3	32056.7	2000.57	1879.22	5.4379	31.1963	0.5724	12.593	4.5793	144.82	10.5896	2.5758	1.7172	10.0172	14.024	93.8752	88.4373	11.7344	9.4448	6.8689	14.024	54.3789	3.7207	803.3	90.4408	22.1694	2.0034	3.7207	14.5965	0	12.593	156485	7178.27	0
A29W	656.835	3585.61	1650.72	4417.63	1910.79	2367.27	1201.8	8711.15	4434.89	48568.3	2471.22	31763.3	653.957	8623.02	13366.5	2351.08	159.352	13.6691	48.2014	4.6763	76.9784	5.3957	639.928	10.4317	62.9496	10.4317	19.7842	62.9496	131.295	20.8633	18.3453	34.1727	44.2446	5.3957	478.058	19.0647	30.4604	150.36	3.6367	1.0791	5.036	155.755	0	80.5755	84730.2	10833.9	0
A29X	5187.11	7136.65	4840.88	13332.6	2679.93	8377.9	1327.81	73631.3	24528.5	250768	4531.86	99581.6	17081.8	14393.7	18514.5	2290.98	4067.77	131.492	521.915	21.7311	331.86	75.5064	2107.18	204.42	35.3591	12.523	98.7109	634.622	1570.17	109.392	441.252	320.81	193.738	471.087	565.009	195.212	164.965	1022.84	143.068	51.9337	116.759	150.276	0	285.083	150466	3516.92	0
A2A1	717.036	5015.98	1136.11	5709.76	388.122	6273.97	1215.89	23370.4	5573.66	58792	3564.61	18710.8	3076.33	15186.4	11573.5	1354.49	1114.39	294.888	1010.19	116.879	820.458	212.227	3903.14	308.729	211.266	81.8921	308.921	563.825	2082.1	363.708	519.034	700.504	257.018	153.788	944.834	285.661	922.378	1741.07	172.589	103.615	286.046	79.9697	0	652.061	103716	5697.45	0
A2A2	224.979	3106.77	992.473	6511.85	1370.5	1540.28	792.863	23205.5	6256.76	69554.5	4806.52	43104.5	3816.56	18351.5	9534.71	3647.62	3724	158.35	443.825	54.6418	215.779	68.0234	915.25	94.2292	97.5746	38.751	115.696	160.022	399.219	141.901	351.547	283.803	81.9626	123.223	1178.42	144.41	480.178	690.549	82.0407	60.2175	63.8417	54.363	0	215.5	102610	2716.44	0
A2A5	808.675	4183.3	1156.27	6579.03	250.446	4367.8	234.403	36814	9536.84	98720.4	2647.95	38195.8	549.317	8973.86	21841.9	3244.5	523.173	22.8758	63.874	5.9418	35.9477	8.9127	837.493	28.5205	111.705	6.2389	19.0137	57.041	108.734	18.1224	75.4605	40.9982	30.0059	10.101	171.42	28.5205	85.3387	238.265	9.3197	5.3476	10.3981	3.5651	0	112.299	74814.9	6317.96	0
A2A6	2114.18	4287.62	4807.59	15818.2	2112.18	2518.97	5958.06	47034.3	18456.1	162586	3757.66	32517	7421.77	28541.6	14902.1	2193.74	5105.86	314.913	888.482	75.8988	1223.7	364.847	1084.89	192.743	85.5526	19.9734	248.668	1074.9	2445.41	177.43	391.811	480.36	381.491	657.124	519.308	381.491	402.676	1227.36	113.712	73.5686	277.63	161.451	0	369.84	94955.1	2578.56	0
A2GD	1008.4	3324.29	2083.78	11259.5	1253.47	3178.04	2277.24	20862.4	7678.73	52232.6	2946.36	23307.2	2444.14	12648.7	7290.04	1674.22	1394.46	60.6094	139.226	16.0307	54.241	7.0272	1519.63	28.7675	118.803	19.1051	37.3319	52.045	320.615	45.0178	34.0379	87.1809	66.9778	103.212	882.35	32.9399	59.4828	520.889	17.8929	14.7131	14.4935	23.4971	0	219.819	74157.6	3393.65	0
A2GE	1194.15	3383.54	1145.87	7160.83	1639.24	3911.25	1301.94	25871.5	8137.03	92179.2	3168.31	25533.8	845.971	11647.1	8827.61	940.496	1237.33	471.268	1370.28	157.089	2187.01	621.897	4362.12	632.778	190.411	30.6018	371.302	1213.87	5048.28	350.221	1016.32	941.177	803.468	330.84	1221.35	491.329	476.124	1653.86	86.3312	91.1255	520.231	147.909	0	823.189	134928	6731.32	0
A2GI	3115.77	4494.96	2718.99	17712.8	3682.33	3363.4	524.037	59982.2	17133.4	121438	4348.32	49959.5	2117.1	24172	21749.1	4240.44	1284.77	358.634	975.534	69.7256	1258.19	335.809	1710	353.005	95.3647	14.0702	247.323	993.356	2541.08	196.045	539.983	458.063	299.226	314.547	630.657	204.487	239.497	984.288	78.7649	67.2243	413.038	89.7366	0.6253	322.989	123133	11101.3	0
A2GK	2514.23	3047.56	842.038	5453.93	850.531	4408.92	1571.97	13957.5	5161.36	41201.7	3447.98	19995.3	1311.68	7374.1	9455.63	527.813	789.384	2058.6	6912.1	536.306	1416.99	528.662	7423.78	788.11	949.045	683.227	1670.91	855.626	3523.14	1776.22	2295.97	4354.99	580.892	1412.31	1988.11	2978.34	1994.82	9418.26	517.656	250.106	530.786	365.18	2.5478	2753.29	213519	2530.79	0.4246
A2GL	1867.9	6879.6	1676.18	7404.56	1429.67	2799.43	2411.7	18174.9	6124.68	42833.7	3760.06	19011.7	2384.02	11131.2	11418	1843.65	246.79	637.946	2076.18	225.392	671.041	307.561	2941.23	497.575	253.067	204.28	528.103	254.208	1300.14	546.077	998.003	1351.21	196.006	746.648	776.319	794.009	673.318	2631.95	286.859	105.564	106.705	62.1969	2.2825	679.886	125450	4452.21	0
A2GN	4371.79	3236.85	2409.19	12014.8	281.825	5542.99	605.956	71925.6	8994.87	142580	2323.63	36754.3	1185.19	16952.8	13731.2	2471.86	1486.1	20.9938	57.2557	5.7256	70.2973	15.2682	1011.52	24.1746	63.9355	3.1809	21.3118	67.1164	267.193	16.2224	93.1995	44.8503	18.7671	21.3118	180.037	855.654	51.6637	275.145	29.9352	11.1331	16.5405	4.4532	0	67.7526	105998	3478.36	0.3181
A2GP	1196.25	945.376	1376.51	6458.45	2812.33	2525.56	336.325	23245.8	6414.75	41176	2423.72	43654.7	378.463	19112.4	9087.01	5551.31	980.492	55.0137	193.913	22.6297	73.3515	24.1904	1759.66	68.6695	107.686	15.2165	53.8432	76.8631	292.236	54.2333	87.3976	112.368	55.4038	54.2333	842.372	67.1089	130.671	486.149	93.6442	44.089	22.6297	23.0199	0	257.901	81094.8	4897.58	0.3902
A2GS	1167.36	2371.81	859.05	17609.2	829.97	4471.81	162.315	26887.5	9713.35	115156	2511.28	32880.7	432.048	11750.4	18608.3	2203.26	268.843	55.4896	168.249	16.3205	189.614	46.2908	909.495	50.7418	57.27	6.2315	45.6973	178.635	929.97	47.7745	159.05	86.3501	55.7864	128.783	799.11	39.7626	47.5875	276.855	37.1365	22.5519	34.1246	26.1128	0	105.044	91857.6	3209.47	0
A2GU	617.364	2730.87	1595.52	11662.1	1955.54	4156.44	2247.53	21944.3	7468.25	49024.5	2239.12	27551.6	3332.7	20703.2	17467.9	2563.73	408.943	266.259	759.029	146.761	1732.34	474.935	2111.73	208.676	130.964	5.3507	215.81	2085.74	1895.41	283.585	347.283	497.356	290.21	459.902	1188.61	224.218	143.553	994.203	66.1877	120.517	297.853	127.397	0	319.511	89157	3511.22	0.5096
A2M5	1536.45	9004.88	4035.93	13420	1370.42	2640.74	10648.1	33536.8	21825.3	171318	10287.8	48161.8	4999.3	50544.8	18392.4	2177.89	3969.31	129.055	410.534	33.8333	657.482	140.216	775.026	91.7335	43.5996	1.0464	101.5	733.868	1078.83	81.2696	124.52	227.764	243.46	613.533	335.194	97.3143	98.8978	415.766	16.3202	20.9278	77.4329	29.9965	0	167.074	366152	15469	0
A2M6	1712.72	6587.14	5617.08	14536.3	1486.2	3182.06	1614.73	41648.5	16983.9	120257	4352.75	86010	1892.43	19767.2	26206.1	3647.02	1488.82	38.6743	87.2354	9.5959	141.903	30.5324	2281.5	36.3481	46.2347	1.4539	42.1638	146.846	248.039	24.1351	405.063	72.6961	57.5753	89.5616	476.596	36.6389	114.136	946.504	43.8648	18.3194	33.1494	36.3481	0	260.543	163341	11288.3	0
A2M7	439.798	1687.09	987.743	5829.49	1661.5	2192.5	318.313	15051.9	4043.98	38627.3	1559.12	15063.4	368.061	4821.92	8262.44	1591.92	137.707	187.455	810.743	69.2141	189.618	103.1	1246.94	69.2141	100.937	81.1103	193.944	165.465	445.205	208.003	332.012	434.03	51.9106	30.6417	366.258	281.903	388.197	1014.78	74.9676	64.5278	29.1997	1036.77	1.0815	293.079	77902.4	4448.64	0
A2M8	630.51	3385.66	865.871	6902.9	488.392	5308.02	1156.88	24269.2	6927.34	67440.2	3081.49	16770.4	386.127	7598.83	9353.89	1254.63	1179.81	1074.54	3792.84	509.07	5812.95	1677.23	8205.28	1329.82	419.588	62.4119	795.563	3302.57	12983.6	739.543	1653.54	2144.94	1163.64	435.755	3299.18	924.523	925.245	3068.71	323.282	360.56	1282.83	294.389	0.752	1365.92	127548	3029.37	0
A2MC	6028.53	6134.59	3394.94	7127.36	1976.3	4304.14	6856.97	28658.5	17884.3	115541	6945.36	57367.2	5821.21	43361.2	8714.34	1738.05	8540.78	425.472	1317.4	151.466	1802.73	493.371	3689.43	270.39	204.098	28.1237	247.489	1588.99	4157.89	321.012	471.274	791.482	742.467	693.853	1059.06	307.352	980.542	1258.34	107.457	136.199	419.847	131.78	0.4018	503.013	132502	10341.9	0
A2MD	1618.25	1457.5	1695.5	9473.9	3801.67	4484.64	370.116	36443.8	8178.65	111771	2489.71	27167.9	2511.48	17644.5	24293.5	3835.37	1394.87	92.4545	279.451	39.3677	161.348	46.8237	992.544	94.5422	98.1211	15.8067	70.9812	124.068	550.254	261.855	162.541	184.909	75.4548	36.6836	958.246	95.4369	482.499	366.836	78.1897	25.9469	68.5953	109.454	0	178.348	46070.7	1731.62	0
A2MF	456.22	2442.9	968.83	7657.13	99.4616	4685.18	1873.34	36396.1	8247.95	100494	2773.02	61361.9	248.229	14608.7	12171.2	3028.62	915.84	61.7739	192.972	34.5707	265.514	64.8909	1210.54	51.2893	33.1539	7.6509	77.9258	257.58	500.708	57.24	193.539	133.466	67.4412	79.626	969.113	64.8909	170.677	431	56.7101	27.4865	53.5562	26.0697	0.2834	181.071	84755.7	14096.9	0
A2MG	1216.97	3798.89	987.637	7535.17	1786.45	3836.72	676.615	19335.3	4920.11	31839.1	2627.45	21229.5	601.287	15744.3	8095.94	2737.93	749.934	856.398	2894.28	313.7	941.436	371.954	4289.36	407.107	439.917	207.236	668.915	377.98	1473.09	861.42	833.298	1539.04	257.12	596.934	1159.39	818.902	822.651	2890.26	364.642	153.335	242.724	120.525	0.6696	961.858	143450	5451.82	0
A2MH	1153.28	3226.05	1990.26	10022.3	2151.08	4763.63	1344.28	33620.5	11865.2	92361	2961.32	30046.4	501.576	16647.5	14020.1	2096.46	464.903	508.834	1484.86	87.4797	623.436	248.687	1984.15	223.092	170.375	79.0755	354.503	515.71	1581.51	222.71	482.093	639.098	202.846	399.58	1223.57	370.547	382.26	1597.17	271.661	81.3676	106.198	94.7378	0.764	425.174	135694	9625.74	0
A2MI	4643.76	4327.99	3485.65	9830.49	1307.19	2770.03	1927.69	41983.5	12650	163811	4311.89	52635.1	4131.49	21651	5034.66	1325.68	4474.69	158.032	359.598	56.3548	624.077	105.553	2844.58	111.517	251.062	5.3671	85.2777	182.78	887.067	78.4197	208.125	188.446	134.476	47.7078	774.357	45.0242	94.3034	868.58	84.8841	18.4868	125.531	32.5009	0.2982	375.103	114349	10759.9	0
A2MJ	349.527	4766.57	1561.14	7684.64	1470.98	4130.51	1358.17	22359.8	7160.97	56515.9	3893.37	34590	437.217	12575.1	9014.41	2265.95	578.016	641.005	1815.97	212.021	1995.88	696.995	3212.43	407.163	330.177	85.2203	523.261	1905.31	2426.1	412.515	713.874	1156.85	450.803	935.364	1224.37	752.985	547.9	2245.37	221.783	205.846	446.274	241.663	0.8234	672.705	131881	5352.14	0
A2MK	638.745	4540.69	341.008	5757.44	1126.24	2316	216.753	14457.7	4038.9	38476.4	2533.15	12025.4	1720.13	14246.1	6186.58	1159.98	513.299	189.361	634.776	70.266	984.121	250.099	2630.01	219.135	53.1957	10.7185	121.477	456.927	2857.88	166.733	309.25	359.666	262.009	63.9143	1151.25	126.241	146.947	776.102	97.0544	39.6983	117.904	37.3164	0	341.802	128787	4704.25	0
A2ML	1810.98	2660.13	1582.72	5144.01	678.356	3830.96	2591.75	17410	5213.04	33595.2	3758.41	16410.6	5779.03	6772.97	6503.62	2280.34	143.184	255.226	631.806	104.98	667.762	204.181	1750.95	116.537	172.719	16.373	205.465	588.786	920.741	203.539	190.055	369.195	130.663	79.6178	535.173	208.355	177.971	645.289	69.9127	43.6614	169.83	51.6873	0	315.261	91827.5	4238.72	0
A2MM	1159.59	3600.99	519.124	4117.13	1293.18	3080.37	361.922	11046.8	3430.94	20563.5	2386.42	29426.6	799.158	21494.5	6146.1	2620.42	192.168	33.4726	99.5211	12.8511	78.6008	20.9204	714.281	31.9783	69.3361	7.1727	27.4953	52.5998	214.284	24.8056	73.819	70.2326	27.7942	11.3568	887.023	31.6794	44.4169	237.595	41.2789	14.9431	18.5295	20.6215	0	99.2223	60755.1	8133.73	0
A2MN	559.47	6449.4	1865.47	9032.12	1008.35	3658.6	2160.37	40110.2	9425.54	61604	4081.99	39358.2	73.7232	10448	11642.4	2422.19	675.911	197.744	641.805	83.3692	981.483	244.251	2612.01	212.213	88.8812	8.957	160.537	513.306	1597.11	161.915	264.577	394.454	199.121	175.696	807.51	168.461	167.593	870.209	133.449	60.2877	278.357	54.4311	0.689	370.683	113184	5977.96	0
A2MP	2041.09	4255.48	2252.39	9370.71	3156.63	7164.97	2163.11	45411.8	10009.9	97889.1	3184.12	58197.4	772.938	17878.3	12701.6	1708.06	889.713	165.276	588.199	40.1606	948.718	222.428	2083.72	162.805	71.3624	1.2357	150.757	702.811	2204.51	81.8659	161.569	291.937	378.128	153.846	658.017	85.882	218.236	695.088	73.2468	55.916	117.702	76.6141	0	305.53	103648	6748.22	0
A2MR	1232.1	3882.1	392.329	3222.44	1425	2704.26	1127.56	8687.78	4500.28	32578.4	3223.3	29408.2	522.443	6169.32	7160.8	1736.65	951.42	758.807	2406.25	376.421	1484.09	524.716	6241.48	500.284	576.42	212.216	699.432	369.886	2061.08	921.023	867.33	1540.34	334.091	71.0227	2117.61	953.977	782.236	2761.36	351.398	182.386	444.318	145.171	5.1136	1074.15	168899	14658.7	0
A2MS	1286.08	4412.26	1222.99	5663.16	702.683	3754.53	679.841	23303.5	6741.84	76335	2331.04	9297.68	1624	10518.9	10243.3	1915.52	874.184	112.038	319.797	47.8608	454.677	79.4054	1286.44	76.1421	81.9434	5.4387	64.5395	258.158	1300.58	82.6686	232.777	218.999	172.226	19.942	393.401	100.435	101.668	422.045	18.3249	16.3162	111.675	24.293	0	235.678	95626.9	14747.1	0
A2MT	3906.92	3643.94	4610.93	14867.9	2336.44	3351.84	5977.1	43322	11715.8	194006	7170.96	55830	11500	36240.4	11474.2	1940.13	15573.9	35.2825	96.0012	5.7437	112.001	23.3849	218.669	47.1801	19.6926	2.8718	27.4875	77.1292	350.774	173.13	75.8984	50.4622	60.3084	102.565	157.54	29.5388	3306.66	710.573	61.8715	6.9744	19.6926	13.1284	0	29.9491	119340	1845.07	0
A2MU	1107.45	3375.33	4351.48	12361.1	3526.11	4406.53	2444.31	28494.1	8909.14	86927.8	4448.93	59874.9	4529.62	14271.3	10630.3	1398.07	3407.13	334.046	1256.52	94.0251	1241.47	288.572	4169.93	431.832	92.3156	17.4374	236.601	977.861	4313.53	431.148	398.667	575.776	469.1	570.647	975.126	217.796	368.63	1585.78	193.346	96.4185	205.488	534.063	0	639.371	215821	5235.32	0
A3AB	2218.4	5100.34	3488.11	7436.23	1236.06	4886.89	3662.41	26942.4	12424.6	207943	4612.76	41212.6	2877.53	11788.1	10205.1	1441.8	2064.52	64.5334	189.188	15.9955	189.188	35.8519	4370.07	50.7442	167.125	6.0672	58.4661	285.16	529.505	40.2644	158.851	120.793	77.771	44.1254	654.711	34.7487	1491.05	980.687	56.6239	11.0313	46.8832	332.595	0	532.263	126082	3750.66	0
A3AC	2487.46	5253.37	3319.37	7311.87	625.149	4229.82	2727.35	36530	7230.48	105471	4418.31	45622.2	5896.22	19726	8217.47	2814.74	4026.49	123.088	375.546	54.2615	678.268	136.796	1481.62	92.8156	42.5524	11.9946	97.9562	423.525	1225.74	124.516	381.829	249.888	146.22	221.901	594.02	139.937	453.374	675.698	46.5592	45.4083	147.077	87.3895	0	244.177	77172.9	4710.94	0
A3AE	550.448	2879.18	3321.76	5300.13	448.556	1776.01	383.948	27114.3	7002.99	49509.6	2867.23	18202.6	3134.2	27850	8107.59	998.435	1596.41	153.408	512.025	64.8926	713.534	140.316	1781.41	188.985	52.9387	23.0539	132.631	327.024	1897.54	148.57	302.263	301.124	250.178	172.762	663.441	163.655	158.449	842.749	29.9644	54.3617	231.678	54.3617	0.2846	436.602	109847	6867.23	0
A3AF	1362.87	2436.83	2280.82	12604.8	3831.28	5595.92	2195.69	46975.3	9236.13	106714	3879.04	25746.9	1747.3	20894.1	18652.9	1984.98	729.969	96.6872	335.516	28.5054	397.92	100.924	1753.47	101.31	26.1941	13.8675	61.6333	239.985	990.755	112.481	473.035	188.367	109.784	81.2789	514.253	72.8043	106.61	709.168	43.4746	16.9492	80.5085	22.7273	0	242.681	164492	2724.01	0
A3AG	4550.92	5962.47	6268.16	10838.6	3472.57	6427.45	5124.77	40155	14526.3	162292	6394.5	94537.2	3543.9	37816.9	20128.1	2699.33	4447.79	1.4325	13.7516	0.573	54.147	328.893	408.251	2.5784	31.5141	0.2865	8.0218	27.7897	98.5532	4.8704	41.8278	80.2177	6.3028	6.0163	87.6665	3.7244	260.791	507.377	22.3206	1.146	1.719	116.029	0	36.3845	133907	2884.74	0
A3AH	5895.53	4657.82	1837.23	12449.2	3905.19	2942.39	1721.87	66210.9	14064.6	187386	2583.42	44676.8	1313.49	27781.5	14783.8	1486.85	707.832	15.6478	42.9547	2.7614	19.6364	3.375	342.717	6.1364	42.9547	2.1477	11.6591	17.1819	54.9206	8.2841	151.875	19.0228	5.5227	4.9091	268.774	11.3523	55.9577	177.648	10.3828	2.7614	3.375	4.2955	0	29.1478	83916.9	13313.7	0
A3J3	776.852	3057.07	1445.98	11211.3	961.847	4916.96	1372.88	44340.8	9191.09	69597.9	3063.16	39448.9	1367.1	26510.1	11118.9	1334.72	1243.67	77.9096	226.675	27.8936	177.3	50.9779	1201.67	82.0776	46.8099	6.4123	67.9705	138.827	1008.66	74.0622	158.064	127.284	81.757	65.7262	1433.15	61.8788	107.743	343.7	45.3703	26.6111	39.7563	25.6492	0	150.369	74469.1	6332.44	0
A3J4	1661.75	2872.17	3437.97	9384.17	1936.94	5451.68	2896.16	49963.7	16383.8	143015	2892.39	35650.8	1607.95	34135.7	19799.2	4273.13	586.018	39.7533	111.378	15.4215	113.777	30.5003	665.182	44.2084	19.1912	3.0843	42.4949	85.6751	445.168	25.0171	281.014	59.2872	53.4613	59.9726	173.406	33.9273	78.6635	223.098	43.3756	19.5339	22.9609	23.989	0	67.8547	142205	3149.24	0.3427
A3J5	451.491	3543.09	1283.6	9763.44	2058.12	3831.03	2757.33	32983.4	8592.29	128828	4763.99	38710.6	4491.74	16041.4	15282.2	1403.54	3867.83	170.715	462.735	47.7047	782.697	208.197	1749.74	158.788	69.1718	15.3336	110.402	425.594	1718.73	167.648	329.844	269.191	179.574	132.551	612.664	128.121	531.345	714.207	88.2434	73.9423	251.131	83.4832	0	257.946	109330	5214.46	0
A3J7	1674.56	4457.99	3412.7	8351.52	3613.61	4385.16	2215.88	32075.9	8159.86	57548	3981.79	45473.7	669.393	12724.3	10045.5	5332.61	285.78	46.2927	129.002	11.7275	256.462	65.7357	366.638	30.8618	101.535	1.8517	35.4911	246.586	467.557	32.0963	59.5633	95.6716	77.1545	56.1685	172.209	52.1565	95.1933	168.506	12.4867	19.1343	70.3649	36.1083	0	62.9581	61464.1	5595.4	0.3086
A3J8	1038.04	3466.32	2557.43	5084.53	1541.89	1466.56	843.345	9517.47	6249.76	60931.2	2066.29	27094.7	1475.36	5475.87	19215	5939.62	16.6321	2.9351	5.8702	0	19.5672	0	463.742	0.9784	40.1127	0	11.7403	5.8702	46.9612	23.4806	3.9134	1.9567	0	3.9134	99.7926	2.9351	16.1625	39.1343	2.9449	0.9784	0	9.7836	0	6.8485	41896.3	7431.96	0
A3JA	675.141	2771.19	984.934	2876.65	2708.1	742.938	63.0885	10092.3	4363.47	44005.6	2893.6	13106.4	196.798	33340.9	12634.7	2781.54	157.25	155.367	363.465	81.9209	680.791	149.718	1692.09	34.8399	96.0452	16.9492	102.636	127.119	1309.79	153.484	141.243	178.908	271.186	29.1902	756.12	8.4746	52.5141	424.67	19.2279	51.7891	19.774	50.8475	0	250.471	38534.8	3205.81	0
A3JB	833.923	4859.89	3265.37	7569.02	1866.49	3872.11	1340.89	17369.3	8359.37	70412.6	3646.42	45871.8	631.077	23544	11028.5	2249.94	1174.1	50.7867	162.878	16.5282	96.4646	14.1241	2132.44	50.4862	117.801	8.7149	40.5692	98.2677	473.007	45.9785	56.4964	102.775	45.0769	28.8492	1105.89	43.5744	77.2047	573.379	99.4066	67.9159	26.1446	108.485	0	228.39	116751	3296.25	0
A3JE	353.047	3405.91	910.394	7200.72	1265.23	1469.53	683.692	21656.8	7741.94	84129	3340.5	30077.1	1684.59	13713.3	11079.7	1358.42	610.215	952.509	2720.43	319.892	4998.21	1011.65	4970.43	508.961	178.315	27.7778	574.373	1880.82	9715.95	715.95	1177.42	1043.91	1059.14	932.796	1789.43	258.065	361.048	1862.9	170.914	297.491	474.91	391.577	0	775.09	114052	17689.9	0
A3JI	623.94	5867.83	1937.91	4918.45	1195.26	2723.69	35.1621	10115.5	5574.06	31707.7	2067.83	20909.7	1494.02	22070.1	11028.7	2195.26	119.202	22.6933	94.5137	10.7232	70.0748	19.9501	1828.68	23.4414	77.0574	9.7257	30.1746	78.3042	176.06	32.9177	46.8828	58.6035	24.6883	9.9751	230.673	33.4165	31.6434	237.157	46.1272	30.4239	12.4688	24.1895	0	107.98	40543.6	1283.67	0.2494
A196	18738.7	6341.43	7810.49	9766.64	2529.37	4290.26	3364.13	33729.6	14052.7	96616.5	8230.23	43928.5	2013.57	33592.8	9305.66	4580.53	1820.93	15.1397	52.2057	2.0882	3.1323	1.5662	409.293	8.3529	25.0587	1.5662	18.272	27.669	705.299	15.6617	25.5808	31.3234	4.6985	12.0073	354.999	4.6985	27.8778	328.896	46.8859	12.5294	1.0441	34.4558	0	34.4558	154747	6511.26	0
A197	3201.48	6065.93	3294.32	19358.3	1874.39	3724.6	496.197	34990.4	12602.7	91726.2	5553.35	43729.3	3229.57	19089.1	17509.3	2615.95	2710.75	397.503	1104.74	130.291	1730.06	338.209	3750.73	336.649	65.5354	7.0217	238.346	1514.73	4335.09	412.327	413.107	596.84	603.082	189.585	1391.46	241.467	449.14	1329.82	56.5555	128.34	299.59	116.247	0	554.71	130445	6029.68	0
A198	1219.09	5293.16	2755.84	7216	1477.33	4142.78	4594.2	28856.7	8169.25	86541.5	4744.58	20504.1	2747.11	14555.9	15773.6	1918.33	434.244	92.0867	259.645	37.7358	121.656	19.1495	1210.08	92.0867	86.1729	2.5345	60.8279	433.681	935.511	98.5638	176.852	166.432	151.507	174.599	407.491	310.053	97.1332	479.02	52.5767	33.7933	60.8279	378.767	0	219.093	52161.6	3800.98	0
A199	1854.4	4149.93	2976.93	8939.45	1130.71	4041.81	467.083	47480.5	8370.01	88616.1	4476.69	33285.9	751.562	14887.6	20461.3	1573.76	742.912	640.077	1992.79	173.955	1387.31	504.565	2827.01	247.477	354.157	56.7035	452.186	1339.26	2224.41	443.537	658.337	1222.97	325.805	386.833	929.361	522.826	510.817	2164.82	299.817	92.7439	239.308	104.757	0.4805	648.246	135095	2154.25	0
A19B	2776.7	6426.14	6960.12	11735.4	4736.48	7094.31	3511.1	43772.2	16261.4	309705	6564.49	64985.8	5463.25	17680.7	18373.4	1799.93	676.144	20.111	57.5589	6.5881	106.449	59.9861	385.229	14.9098	76.2829	0.3467	23.5784	72.4688	210.472	15.6033	166.089	33.9806	67.6144	49.5839	1448.34	13.8696	122.947	139.39	6.3107	23.5784	4.8544	670.596	0	31.2067	112665	4002.08	0
A19D	853.227	2828.75	1304.32	6355.06	1864.21	3840.15	939.429	19119.6	7419.6	75284.4	3181.5	21246.2	983.366	6407.78	15048.4	4940.27	956.585	102.103	392.091	51.4698	365.729	96.6628	3099.49	156.92	134.324	18.412	120.096	210.064	989.225	135.579	244.796	274.087	101.684	26.3626	619.312	125.955	250.273	670.782	117.615	35.5686	87.0384	38.9162	0	402.134	97965.5	17561.3	0
A19E	2737.26	6374.2	3543.39	12510	2490.05	2488.46	283.838	19666.8	7170.38	70213.8	4957.4	51922	435.908	18410	15242.4	2906.45	1016.32	28.6624	111.863	7.9618	94.3471	15.5255	808.121	29.4586	26.2739	5.5732	30.2548	65.2866	341.162	26.2739	244.825	73.2484	52.5478	16.7197	211.783	34.6338	102.564	328.026	23.746	6.7675	14.7293	8.758	0	129.777	193935	9915.64	0
A19G	3738.09	5090.55	5038.85	11828.1	1235.23	3794.16	545.351	33348.3	10603	74486.6	6655.98	84517.7	2431.51	25645.3	12880.9	3619.78	2173.39	153.266	460.891	68.0779	360.048	70.6262	1930.57	159.819	87.7367	26.5758	175.473	842.782	2127.16	206.782	607.604	319.274	433.951	1061.94	819.847	227.897	143.524	904.671	89.2912	50.2393	48.7831	96.1099	1.0922	301.072	99186.9	6047.22	0.7281
A19J	558.425	4523.24	909.588	5329.02	1257.53	4432.32	602.454	14168.6	8793.76	56969.3	3479.77	18571.9	95.9345	10241	13945.6	1789.82	760.317	22.9097	68.3712	6.8013	164.306	24.3416	891.332	12.1708	87.3434	0.7159	19.3301	64.4336	244.132	25.7734	187.931	42.2398	32.2168	3.5796	550.192	25.7734	25.7269	255.587	10.517	10.023	23.9836	8.2332	0	122.066	114917	2569.11	0
A19L	1160.81	2236.29	2815.75	9902.02	1027.66	9185.65	1420.53	40128.9	16026.3	315620	2443.04	48958.3	2103.61	6103.61	30610.9	1305.67	147.21	16.8776	62.3535	11.2518	31.4112	4.6882	843.413	11.2518	114.393	6.5635	13.1271	62.3535	111.111	17.8153	30.9423	30.0047	15.94	9.8453	164.557	8.9076	30.6282	163.619	19.8078	3.2818	9.3765	6.0947	0	68.917	75215.2	4699.95	0
A19M	1338.93	3697.28	2897.35	9388.58	2689.81	4099.29	3074.65	42268	18100.4	211031	6514	62039.2	1684.58	24082.9	37416.9	1368.42	1382.98	255.692	727.884	89.5857	1465.47	379.246	1867.49	128.033	65.3229	10.0784	152.669	862.262	3082.87	651.362	392.684	431.131	596.491	357.223	904.069	192.982	171.575	781.635	41.8925	68.3091	315.043	212.766	0	336.32	106743	5307.57	0
A19N	2204.2	3752.15	3761.85	6829.33	1225.86	5178.36	1453.97	34734	6964.13	72072.2	4222.43	40295	2921.65	32225.4	8728.15	1682.75	4536.17	378.962	1188.73	123.756	1385.4	270.257	5733.59	422.443	163.224	24.0823	305.042	601.388	2774.81	238.816	710.427	641.191	489.673	230.454	1432.56	267.915	625.136	1926.58	242.177	89.9741	281.294	70.9089	0.3345	754.244	117123	3680.74	0
A19P	872.734	2755.82	932.166	5461.04	687.716	4700.1	934.288	20788.5	6834.35	42668.4	3083.75	19069.6	664.013	7325.73	9789.69	938.887	1034.76	1288.05	4135.14	483.948	4486.07	1510.57	7742.11	1107.99	635.005	151.411	967.188	2258.07	7462.99	1104.45	1753.96	2316.09	1001.15	313.08	2605.47	1518.35	1186.02	3859.2	718.914	523.923	962.943	446.095	3.5376	1457.5	132692	4799.15	1.4151
A19Q	2585.66	5125.27	1964.61	15446	2707.8	6585.34	4826.81	50707.5	11206.1	176727	7402.44	47368.3	7279.99	21819	13489.8	2450.05	6603.19	163.796	500.157	61.6975	468.838	143.126	4098.65	206.389	87.3786	25.368	130.598	548.7	1289.38	120.263	302.85	310.993	248.982	155.34	1560.29	113.06	566.508	1163.17	91.7789	32.2581	127.466	25.6812	0	517.695	102437	2845.49	0
A19S	5905.57	5871.33	4225.36	9578.63	985.703	6822.05	941.686	47004.5	7375.85	169878	2947.33	33850.3	857.035	19175.7	15675.7	1025.58	1178.33	1007.52	2919.49	381.866	5527.09	1903.31	4579.01	820.165	455.606	38.7509	548.157	3523.33	9544.77	868.322	1640.71	1826.19	1567.34	743.792	3468.02	924.755	642.058	2730.62	176.866	274.643	1150.87	311.512	0.3762	922.874	100962	2728.76	0
A19T	869.181	7494.44	1781.22	13094.5	1803.19	4490.95	5937.75	36378.5	9068.34	87732.7	3627.26	54343	234.785	44888.3	8737.22	1498.81	549.053	70.6919	306.209	20.8779	183.506	29.3023	1733.97	51.6454	59.7035	12.0872	62.2675	114.645	739.152	41.0233	93.0349	122.704	78.0175	23.0756	534.035	42.4884	50.4806	413.529	85.4896	10.6221	33.3314	12.4535	0	211.709	115308	11518.3	0
A19W	558.997	3407.57	971.649	7601.7	1031.01	3542.38	1317.11	26649.2	8690.02	76642	3551.45	33935.6	954.747	14619.7	19049.6	1629.17	711.526	841.794	2118.91	264.246	3214.65	969.588	5012.84	527.667	343.808	72.5542	514.888	2458.6	6144.43	829.427	873.948	1421.82	1358.33	1607.32	1856.32	1015.35	625.43	2552.59	276.485	378.848	566.83	354.114	2.8857	939.082	92502.5	8300.23	0.4122
A1A1	1181.49	3271.13	1089.23	6172.52	1446.57	4111.8	1821.12	19638.8	5959.77	41132.8	4021.95	28592.6	1132.26	12760.9	9188.21	1058.93	996.967	1282.36	4314.22	519.139	580.761	179.702	6103.33	687.48	1101.97	442.714	1295.44	654.776	1037.25	1595.97	1836.26	3514.86	257.504	534.286	1742.63	2199.8	1640.42	7414.25	709.647	647.891	773.889	494.697	5.5081	2084.13	188331	2548.25	0
A2NB	18554.8	5429.17	2022.19	20216.8	1684.52	7095.67	3391.54	84229.6	23643	220288	13793.2	97870.4	1774.56	28996.9	6210	816.208	2938.09	337.032	1281.23	13.507	573.726	295.224	1544.3	271.426	13.507	13.507	146.647	1029.1	5583.53	37.305	281.074	392.346	477.89	1341.69	243.126	157.582	247.66	1226.56	110.397	48.2393	347.966	57.2439	0	104.197	349063	5214.99	0
A2NF	587.349	1579.82	165.286	6897.59	816.265	9199.17	229.669	20798.9	8003.39	47226.3	2731.17	18940.5	22.9669	17988.7	17916.4	3548.57	313.253	181.476	551.581	50.4518	631.024	220.256	760.919	91.491	54.9699	21.8373	90.3614	352.033	1308.36	143.825	705.196	241.717	136.672	36.5211	299.322	113.328	86.4834	435.241	62.4623	41.0392	124.247	53.8404	0	147.214	48803.8	1107.68	0
A2NG	1553.87	3308.1	7436.81	14920.5	1596.39	9488.64	3164.53	42816.5	7169.48	122493	4444.67	101924	7691.32	27443.8	6954.57	812.464	3066.39	445.836	1375.95	191.322	2354.98	603.96	2427.49	472.044	111.823	23.2964	340.128	1820.62	7298.78	419.045	776.063	838.672	1006.12	2250.73	2289.46	346.243	2227.64	1130.75	147.464	126.966	396.04	267.618	0.2912	533.197	115754	4125.67	0
A2NH	1502.13	3039.89	2753.72	6660.64	1819.15	7386.17	2100	43808	11597.9	148697	4290.96	37020.7	1925	16225.5	9543.62	2085.64	2234.04	733.511	2286.17	245.213	4750	1431.91	5100	499.468	187.766	20.2128	550	5311.7	8776.6	699.468	990.957	1278.72	1169.68	1272.34	1954.26	722.872	464.197	1846.28	103.122	327.128	1026.6	727.128	0	833.511	164329	3292.94	0
A3ET	456.507	8026.12	685.01	18831.8	1553.02	3181.55	624.009	28164.9	10182.7	72652.1	3815.06	40693.6	2015.03	15885.2	10242.2	1710.53	1214.02	50.0008	153.002	20.0003	83.5013	17.5003	2325.53	83.0012	60.5009	4.5001	49.0007	48.5007	257.004	80.0012	243.504	123.002	24.0004	24.0004	494.007	40.0006	301.414	662.01	170.343	47.5007	36.0005	33.5005	0	274.004	72432.1	5319.08	0
A3EV	3040.96	4059.16	1353.81	24268.5	2500.57	3149.03	883.959	35084.2	20339	136155	3284.41	56692.8	2182.03	21364.1	21301.5	1427.76	922.639	137.656	431.172	19.3402	523.322	153.584	1530.15	42.0933	58.0205	2.2753	60.2958	329.92	1370.88	89.8749	626.849	168.373	100.114	96.7008	375.427	23.8908	33.686	609.784	51.3424	31.8544	30.7167	53.4699	0	126.28	114049	4322.43	0
A3PL	1888.32	2286.89	2789.55	10304.7	974.954	4208.18	1396.08	24006.9	12710	136737	2717.55	23843.4	7360.73	18487.3	15460.9	4127.51	878.239	26.4556	82.8364	9.9751	97.5821	22.986	693.484	24.7208	39.0329	5.2044	28.6241	88.9082	405.074	28.1904	76.3309	60.7178	50.309	9.9751	268.459	132.712	56.0642	255.015	16.9099	6.9392	13.8783	11.2762	0	100.618	69168.8	3903.72	0
A42H	1304.61	4183.83	1622.13	12223.6	831.121	4155.6	1452.05	28376.2	8830.75	43624.2	2572.09	21719.4	931.761	8927.3	13788.9	1910.31	455.668	4.8278	20.7966	1.1141	13.7406	3.7137	1000.84	3.3423	120.323	3.3423	8.1701	13.3692	60.9043	5.1991	294.123	12.2551	5.9419	2.2282	1453.9	20.4252	140.08	147.062	22.6646	4.8278	1.1141	6.3132	0	30.8235	131937	1285.3	0.3714
A42K	2197.38	6856.52	9710.66	10384.9	2766.15	3134.36	925.089	41257.2	10547.8	143558	3181.53	26365	1749.9	29167.7	12412.6	1576.69	731.272	15.0614	64.2093	5.5489	26.5557	6.3417	381.688	8.7198	38.8426	3.5672	19.025	30.1229	444.312	15.4578	102.259	35.6718	22.1958	11.0979	939.754	30.5192	63.587	185.097	15.4895	8.3234	1.9818	7.5307	0	63.4166	73510.9	3660.32	0.3964
A2OS	2289.33	5176.1	3607.82	11846.1	1762.66	4924.22	1788.43	46979.4	13348	148408	4391.83	71338.2	935.456	39605.3	18683.6	3246.12	2703.06	9.3676	21.8577	2.3419	3.6429	0.2602	505.068	2.3419	129.064	1.8215	4.6838	10.4084	60.3688	8.3267	22.6383	12.2299	6.245	5.9848	198.541	48.1389	103.905	162.111	20.1533	90.0328	2.0817	6.245	0	58.0269	111119	3432.53	0.2602
A3R1	660.453	2063.58	3050.27	6119.84	1116.84	2892.81	1824.23	24320.9	6940.08	61397.5	4065.58	22229	2318.24	29398.8	7175.43	1644.47	246.671	101.198	228.029	32.2903	403.795	78.8948	599.534	56.5912	18.6418	2.6631	40.9454	297.27	982.69	147.137	137.816	128.495	175.766	137.15	1973.7	39.9467	79.8635	234.687	27.8595	41.6112	46.6045	362.184	0	105.859	90072.6	11224.4	0.9987
A3YN	1141.11	2311.03	1319.76	6447.77	3748.33	4494.04	597.323	23570.8	4740.18	77508.3	2473.96	30736.7	3391.33	10659.6	9936.57	3155.08	1116.67	123.945	440.5	48.2979	660.751	258.656	1044.81	88.1583	64.3003	7.5647	114.053	327.029	1185.05	245.854	249.054	267.675	143.73	64.8822	975.56	125.982	171.341	390.166	78.714	53.2441	146.349	64.5912	0	148.094	66875.8	2800.17	0
A44A	1249.37	4355.26	3057.02	7749.37	2389.41	6677.32	3283.21	28341.8	6722.43	65266.3	3171.68	33857.8	1769.11	20730.6	11613.4	1481.2	1788.22	829.887	2275.06	226.19	3499.37	659.774	3983.4	640.351	216.792	38.8471	459.587	3712.72	10060.2	530.389	758.772	1283.52	1646.3	1101.5	1888.47	726.817	677.751	2048.25	97.5501	163.847	612.782	133.145	1.8797	799.186	104206	2859.51	0.3133
A69P	2051.16	2802.05	3241.55	6753.11	520.463	3055.16	278.47	31976.9	9347.86	112154	3525.36	33160.1	3114.77	12707.3	22975.5	6282.47	672.598	16.4591	54.2705	8.8968	69.8399	13.79	478.648	16.0142	73.3986	3.5587	20.0178	54.2705	201.957	26.2456	72.5089	38.2562	26.2456	10.6762	150.801	189.502	72.1263	149.021	14.9822	8.0071	10.2313	14.2349	0	33.363	69427.9	2737.54	0
A728	1070.21	2833.62	1645.11	7330.21	2138.3	2934.89	3505.11	24728.5	8374.89	62230.6	4979.57	34092.3	2609.36	18460	20815.7	1020	1218.3	349.787	917.447	54.4681	1137.87	294.468	1385.96	311.915	42.5532	18.2979	289.787	618.298	2688.09	283.83	370.638	459.149	360.425	284.255	797.447	241.702	346.715	924.255	207.566	84.6809	175.319	1288.51	0	257.021	122614	7163.84	0.8511
A729	1409.67	3573.38	1475.4	7993.39	730.467	5745.35	1038.86	26611	8155.02	88231.1	2737.91	56390.7	509.301	13189.7	10097.6	1942.12	1054.57	560.149	1318.73	149.649	1811.91	550.227	3510.95	413.807	257.131	57.8752	469.202	1255.48	3241.42	414.634	693.262	873.501	522.53	559.735	1649.44	1031.83	553.431	2046.3	174.725	119.058	516.329	145.928	0.8268	548.16	123927	2489.46	0.4134
A7U8	3259.19	2780.04	2914.1	25348.1	1163.85	7296.92	1393.25	62339.1	19514.9	223699	4799.9	55794.9	4409.63	50172.3	31313.8	5699.11	1987.59	5.4618	19.3644	0.4965	28.3019	3.4757	369.911	6.9513	33.2671	0.993	6.4548	58.0933	64.5482	5.9583	164.846	6.4548	5.9583	11.4201	82.9196	11.4201	72.999	149.454	5.4965	0.993	9.9305	6.4548	0	38.2324	116480	6166.34	0
A7U9	1551.24	4578.92	1166.1	15205.4	1656.63	4762.51	5307.92	39206.9	20533.3	147299	10705.7	90900	2614.86	24853.3	11161.2	1708.6	6541.04	197.183	465.76	16.9985	274.891	88.3924	2558.52	194.755	114.133	17.9699	177.756	496.358	1800.87	159.786	290.432	285.575	162.7	213.696	636.231	293.346	223.798	997.572	184.021	73.3366	102.477	149.587	0.4857	352.598	161096	12213.6	0
A7UA	770.292	3407.43	1255.7	8165.52	1129.97	3305.04	2466.31	24927.9	6111.41	57254.1	3848.28	24828.1	1254.64	8240.85	5514.59	805.836	2191.51	2218.57	5387.8	563.926	10896	2847.21	7061.54	1855.7	584.085	27.5862	1534.22	4928.91	17193.6	1429.18	2378.25	3239.79	3239.79	1587.27	3462.6	2716.18	1382.41	5764.46	250.377	502.918	1811.67	640.318	0.5305	1687	131161	3573.71	0
A8YE	2399.76	4099.84	1628.42	3299.11	1179.15	4564.41	1037.04	20068.8	6014.9	91637.3	2443.64	24191.6	1909.82	15664.7	6870.77	937.198	1580.92	913.043	2678.74	319.646	392.915	171.095	5628.02	277.778	621.578	415.459	978.261	330.515	618.76	1088.97	1124.8	1734.7	136.473	288.245	2180.35	2351.85	1249.65	3214.17	410.825	255.636	127.617	258.857	6.4412	1145.73	129090	3679.95	0.4026
A1YY	890.028	2796.98	1222.25	17503.2	2039.99	4609.84	6524.22	57506.3	11930.8	135155	3364.01	12930.3	3761.34	27615.5	12669.3	2399.64	394.258	6.4086	23.071	1.0254	14.0989	7.1776	594.463	18.9695	39.2207	2.3071	6.1523	34.6065	92.5404	8.4594	31.0177	14.6116	11.0228	6.665	117.662	7.9467	47.857	163.548	0.7716	0.5127	3.0761	1.5381	0	78.4414	81083.3	5607.56	0
A1Z0	2492.47	4996.92	1598.63	5241.1	457.534	3137.67	275.685	14261	6879.11	78685.3	3761.64	30307.9	472.26	12668.5	18202.4	2036.3	553.767	206.164	528.425	94.5205	951.37	229.452	2363.01	164.726	83.5616	19.1781	145.548	807.877	1192.12	235.616	323.63	375	266.781	290.068	895.89	213.356	193.363	937.329	37.5137	83.9041	222.26	82.5342	0	389.384	84119.9	4417.81	0
A1Z3	653.382	1820.38	1870.05	13955.1	2475.44	2595	1212.18	18908.5	7301.99	63380.6	1850.97	26184.4	345.776	10261.3	15801.9	1775.19	108.616	23.295	67.9203	7.0166	39.0121	9.2619	420.993	33.9601	25.2596	6.4552	18.8044	36.7668	106.652	26.9436	39.8541	50.7999	24.4176	17.1204	557.957	23.5756	93.0143	170.362	23.3623	23.0143	4.2099	55.5711	0	56.4131	70095.4	1410.61	0
A1Z7	1356.46	3069.37	1166.9	7941.96	1946.09	3409	649.725	34036.1	10446.8	85635	3444.71	23831.7	825.893	13684.8	15398.7	2012.71	1267.17	22.3214	101.648	4.8077	61.4698	13.7363	1794.64	18.8874	62.5	4.8077	23.0082	47.7335	191.964	31.25	153.846	46.3599	33.3104	16.1401	305.632	18.544	132.012	519.231	34.1037	8.5852	10.989	13.0495	0	220.467	130185	7610.26	0.3434
A1ZA	2449.53	5174.6	8189	14664.5	1926.95	2697.79	274.036	42729.8	7960.84	80243.4	4368.99	63893.9	3707.28	11292.4	7414.26	1049.07	458.726	60.2639	201.18	27.2837	227.564	72.2568	1002.3	92.6446	38.377	16.4901	65.9605	300.12	438.638	61.7631	190.086	129.223	63.8618	156.207	303.119	103.438	156.177	381.072	31.1484	33.5799	85.4489	34.1796	0	155.907	84546.1	4141.7	0
A1ZB	3741.58	6993.08	4148.33	22934.3	1622.64	7105.96	5548.63	46332.3	14490.2	122425	8699.06	47379	7130.53	21993.9	9712.2	2744.93	3508.36	67.7913	259.038	13.6827	79.9191	19.2801	2636.09	71.212	79.9191	25.4995	68.4133	120.034	425.717	65.9255	404.571	129.052	45.7125	55.3526	464.277	67.4804	112.192	922.957	91.8915	16.4814	20.835	31.7189	0	306.927	161142	8188.98	0.311
A1ZD	1461.03	2116.33	832.682	6576.17	1606.69	4489.18	824.495	11592.4	7629.9	52224.6	3980.57	22029.1	1685.83	12230.6	6400.84	2096.54	1529.94	2.3879	42.2993	1.3645	828.247	2.0467	715.676	8.5281	91.0799	1.0234	29.6777	192.735	44.0049	16.0328	47.7572	4.4346	176.702	66.1779	569.335	27.2899	189.108	252.431	7.5832	1.0234	1.0234	1.0234	0	90.3976	83539.4	30512	0
A1ZE	796.582	4442.02	2323.06	7507.37	582.44	2155.16	2550.27	26645.4	7357.91	45746	3839.48	25745	2535.19	21978.2	8527.82	1876.68	1464.14	11.059	37.1984	4.3566	26.1394	4.3566	268.432	15.4155	14.4102	0.6702	7.0375	12.3995	75.7373	12.0643	19.437	17.7614	13.7399	3.6863	86.126	11.3941	32.1046	71.3807	11.6019	6.3673	3.6863	13.7399	0	17.7614	94836.8	8696.83	0
A1ZG	792.894	5059.65	1422.89	13630.1	557.294	4256.65	446.601	26987.1	8006.56	48248.4	4957.43	17654.9	1646.74	12870	10278.6	2322.65	182.029	5.193	23.7786	2.7332	17.7656	3.5531	1007.45	7.6529	25.9652	0.82	7.9262	36.0779	119.44	8.4728	43.1841	15.0325	9.5661	26.5118	463.273	56.5767	18.9245	87.4616	53.5456	33.0714	6.2863	13.1192	0	33.8914	66793.3	14460.4	0
A1ZH	2684.64	2906.29	1676.23	5304.58	1846.84	3155.22	932.615	25367.7	7806.88	95035	3013.16	49287.5	2763.91	10952	6688.44	1567.15	2902.81	261.931	851.752	96.4008	755.668	203.9	3083.56	232.123	143.016	44.078	207.071	1061.68	1575.71	245.759	408.752	551.134	433.487	627.557	905.66	309.815	357.869	1148.57	124.95	51.6886	182.337	241.319	0	499.445	133160	10665.4	0
A1ZJ	7675.17	3588.05	4265.57	18045.5	850.781	9166.55	2107.04	24305.4	8176.83	46401.4	3288.15	20689.5	1259.17	13768.6	20084.5	1645.21	1911.75	65.4198	192.373	22.9941	286.616	46.6359	667.153	54.7324	25.585	1.6193	55.704	294.065	454.376	35.9485	102.988	116.59	78.3742	91.0048	246.458	109.789	78.0374	254.554	34.8701	16.5169	54.4085	18.7839	0	108.817	98895.6	11936.5	0
A1ZK	2340.72	7771.58	4976	46011.7	2354.76	3516.63	1979.17	42154	8960.07	102648	5425.89	65395.3	4268.4	25901.8	12174.2	2775.69	6683.42	0.585	10.8231	1.7551	4.6803	1.4626	188.088	5.5578	34.2244	2.0476	8.7755	7.6054	42.9999	19.3061	258.585	12.2857	0.8775	5.5578	49.4353	5.5578	10.9138	65.2312	20.8243	1.1701	1.4626	5.5578	0	14.6258	134389	6845.99	0
A1ZM	1160.93	3689.16	3624.92	11851.7	2338.09	4064.57	1154.45	29311.5	22514.6	259820	3263.79	45503.6	7530.82	14349.4	19120.4	2114.21	2053.86	214.796	617.781	81.1162	1178.78	275.795	2416.61	209.28	81.4406	0.9734	154.77	1636.92	2197.6	137.249	384.491	319.922	285.529	709.28	2521.09	177.807	183.553	979.883	66.9468	64.8929	338.741	105.451	0	437.703	131874	5077.65	0
A1ZN	3828.5	2012.98	1870.77	10402.5	945.048	2097.52	1219.81	30666.4	10480.7	99348.4	2972.83	31227.7	1856.28	28936.9	17050.7	2325.48	1243.06	11.1715	30.4952	2.7174	35.0242	6.3406	140.701	5.4348	22.0411	1.2077	7.5483	37.1377	89.6739	5.1329	31.401	9.9638	10.8696	10.2657	65.2174	9.058	27.8291	86.6546	20.1963	5.1329	7.2464	6.0386	0	19.6256	77511.2	6507.92	0
A1ZQ	5448.72	4861.27	4866.12	51878.5	5435.92	13793.9	3268.54	127108	33856.9	282121	6255.65	126366	7122.8	43325	28276.6	2346.34	1811.16	38.0788	234.704	11.4236	98.3124	24.5781	1079.01	52.9641	19.3855	9.6928	38.4249	83.0809	282.129	286.283	155.43	122.544	15.2315	45.6945	1061.7	41.5405	92.9502	434.098	90.8282	8.3081	23.5396	363.133	0	112.505	161713	5277.02	0
A1ZR	798.976	3827.41	1129.09	8034.4	1430.76	4752.35	806.085	32452.1	7942.85	93051.5	2566.68	18397.5	127.381	10860.7	19318.5	2705.72	213.534	40.3753	181.973	20.7563	184.817	37.532	697.469	55.7293	44.6403	9.0987	52.6016	157.521	926.926	52.6016	127.666	91.5553	47.768	80.7506	567.813	75.6326	106.309	246.517	63.6167	33.8357	31.561	25.8743	0.2843	69.6616	68211	2747.71	0.2843
A1ZS	1650.89	5769.37	1523.31	8163.69	549.597	3580.79	2969.51	16318.3	6875.22	69760.6	5862.25	32903.3	3625.31	19237.6	6096.04	2130.74	2900.81	22.4325	64.143	10.1647	35.7518	4.9071	901.507	25.5871	83.0705	6.6597	16.8244	29.0922	90.7816	26.6386	75.3593	35.4013	22.783	56.0813	275.85	18.9274	733.502	231.335	24.0133	6.6597	10.8658	6.6597	0.3505	110.06	117297	14139.2	0
A1ZT	1210.16	3638.74	3122.51	5432.97	1190.87	2891.78	705.984	15369.8	4094.02	39880.2	3486.18	25326.6	1727.42	15917.7	11895.7	1741.54	1013.17	205.941	664.658	115.024	839.604	191.821	1584.16	158.416	179.079	47.1804	187.344	698.407	992.51	331.296	526.905	411.881	121.911	236.591	625.398	336.806	177.322	820.319	40.1894	77.486	125.011	137.064	0.3444	342.316	68581.7	1445.03	0.3444
A1ZU	1802.75	7014.18	2459.7	24865.9	571.081	2004.86	1367.36	58355.6	20109	260378	4755.77	80723.4	1073.31	23466.2	47862.7	5211.83	767.517	2.8352	3.6452	3.2402	10.1256	1.6201	625.354	2.0251	236.938	0.405	2.4301	14.9858	27.9465	1.2151	12.1507	9.3155	2.8352	2.4301	143.783	2.0251	10.5306	193.196	3.2442	2.4301	2.8352	0.81	0	89.1049	75408.3	4842.04	0
A1ZW	1385.75	4570.19	3339.5	4134.39	1584.33	1037	1179	15898.8	11817.2	103929	6152.34	50236.1	5535.91	24639.3	18601.2	2159.41	669.75	197.497	457.563	92.4918	980.413	227.965	2358	100.109	121.872	26.6594	121.328	313.384	1184.44	164.853	936.344	238.847	215.996	75.6257	760.065	58.7595	108.814	767.682	22.9543	91.9478	27.2035	139.282	0.5441	461.371	63265	2667.64	0
A4F0	586.404	4314.78	1203.93	5636.76	608.134	2443.99	3473.79	17196	6405.81	39323.7	3353.99	19659.7	1836.73	6877.4	2906.18	2040.52	28.777	1.1746	7.9284	0.2936	8.222	2.0555	180.297	4.9919	12.9203	0.8809	3.2301	14.6821	57.8476	1.7619	63.7205	2.9364	4.111	7.0474	32.3007	8.222	78.7696	39.6418	6.5101	4.9919	1.4682	0.5873	0	9.9838	70279.8	5284.98	0.8809
A4F9	2412.97	5169.45	168.49	10943.8	845.903	4612.93	2378.81	29947.4	8958.36	45453.5	5157.94	22197.3	50.6621	4341.97	8969.87	2201.88	122.433	13.0493	39.9156	3.0704	34.9261	8.0599	369.603	4.9894	21.8768	0	19.574	169.257	64.8628	13.0493	8.0599	16.8874	21.1092	18.4226	71.3874	3128	64.4867	98.6375	7.9409	33.3909	11.5141	258.684	0	19.1902	103709	507.772	0
A3I3	2435.43	1858.41	3523.3	5907.15	864.461	2854.5	266.809	18649.6	9258.27	50671.3	3294.91	27016	1728.21	14384.6	12327.6	2383.49	657.417	20.989	63.3227	8.5379	122.376	27.7481	286.019	10.3166	21.3447	0.3557	29.1711	62.6112	191.391	24.5464	138.741	30.5941	38.4205	14.5856	97.83	77.5525	70.0107	130.559	19.26	7.1149	14.5856	17.4315	0	54.0733	97018.9	7702.28	0
A3TV	477.454	2038.22	2786.91	4574.3	2083.66	6004.76	4719.85	26432.2	9700.61	112008	3803.58	19978.5	7483.1	29325.7	15417	363.735	741.073	95.4907	256.818	35.911	259.811	82.1601	764.198	47.0652	55.7709	9.5219	56.315	194.79	328.096	201.047	230.973	147.997	46.2491	50.6019	295.178	115.623	312.418	386.86	32.4342	21.7643	75.3588	28.2935	0.2721	122.152	64458.1	2615.99	0
A5DX	1012.23	3031.54	2189.61	3828.23	1688.28	5263.45	142.713	22467.7	4740.05	54198.8	2995.86	47514.1	486.988	11056.6	14417.3	2418.02	955.218	6.9885	34.5747	2.9425	42.6667	6.6207	370.391	15.0805	34.9425	2.2069	15.8161	65.8391	144.919	11.0345	105.195	29.4253	31.6322	18.023	100.782	19.8621	147.557	94.1609	29.8336	2.9425	4.4138	24.6437	0	44.5057	93097.2	3546.46	0
A5DY	1299.4	2915.71	1127.13	5983.42	1723.63	2532.93	2442.65	21123.9	6127.59	77709.8	2614	18237.7	1326.58	11173.2	11746.2	1492.86	193.459	663.749	1949.33	210.502	707.047	237.218	2619.99	229.387	318.286	163.519	500.23	570.705	1128.51	1089.82	927.683	1363.43	186.55	261.17	827.729	1175.96	605.325	3248.27	206.31	145.555	198.526	128.973	0	977.89	111897	7059.88	1.3819
A2C7	2315.09	3566.91	3366.97	9189.18	1624.8	3825.69	860.487	40220.2	10137.3	58142.7	2944.01	12716.9	739.323	12699.8	18106.3	2323.32	205.315	5.0617	27.2066	2.2145	9.4907	0.3164	303.069	4.1126	55.9949	5.378	7.2762	19.9304	178.741	5.6944	55.0459	23.7267	12.6542	8.858	56.6276	7.2762	37.7191	79.0889	9.2123	6.9598	1.2654	5.6944	0	11.3888	125944	3348.62	0.6327
A3OT	1590.91	6877.57	1292.97	6322.49	972.462	3398.14	5031.19	39905.4	19552.4	121987	12205.4	69894.5	5508.29	36769.4	16546.8	1796.28	10311.9	77.6377	229.595	29.5289	357.001	89.2502	1091.9	33.8421	36.4964	3.6496	85.9323	305.574	1099.54	67.6841	88.9184	139.681	195.421	239.217	339.416	50.0995	743.182	331.785	30.7631	33.8421	46.1181	71.6656	0	185.136	167916	13269.8	0
A4EO	889.618	1952.67	1125.97	6077.96	1018.19	4130.21	656.545	32193.7	11405.3	105381	3281.63	24455.8	2123.92	11578.2	13913.3	1808.78	1586.1	785.665	2091.1	198.605	3041.99	1139.65	5593.22	536.726	409.793	74.4084	521.953	1750.79	6447.27	814.663	1750.24	1316.92	896.184	715.634	2583.5	1101.9	674.064	2358.64	343.652	180.003	492.409	326.631	2.1885	981.535	107876	1634.8	0.5471
A6C8	1376.53	3596.94	1762.1	14914.4	2324.16	4151.84	1762.1	49488.2	15248.7	206254	4458.71	66661.2	297.327	22633.4	35961	2356.75	1707.64	128.789	383.583	28.6197	423.333	157.408	855.013	113.286	84.6666	12.7199	113.286	798.569	920.998	81.4866	217.828	213.058	165.756	706.747	301.699	173.706	131.285	634.006	34.1846	61.6118	85.4616	49.687	0	188.81	109740	4777.17	0
A262	1519.37	1810.13	1675.87	26289.8	2749.51	6264.92	1618.55	39911	18963.7	159792	2701.61	61922.5	1968.89	14641.7	28231.9	2900.73	968.794	0	2.6398	0	0.3771	1.1313	12673.1	0.3771	1.1313	0	5.6566	4.9024	7.9193	0.3771	230.037	1.1313	0.7542	0.7542	310.361	15.8386	135.42	7.9193	23.5957	0.3771	0.7542	11.3133	0	0.3771	63783.5	6760.47	0
A263	487.236	2168.93	4715.41	8214.94	1817.84	535.771	1821.62	8196.66	8148.12	62837.7	7817.84	15502	5410.65	58794.2	22078.8	1454.14	105.263	93.9174	210.526	3.1516	168.925	30.8856	884.337	17.6489	30.8856	13.867	64.9228	51.0558	482.824	65.5531	233.218	59.2499	100.851	122.912	267.885	9.4548	54.8377	167.034	18.5061	37.8191	2.5213	45.3829	0	47.9042	204424	5636.1	0
A264	1057.41	2446.8	1920.27	8501.88	1706.87	3890.98	118.875	20364.5	6731.81	23557.6	2461.58	15337.5	522.18	5396.35	12625.1	2968.69	463.903	13.3372	54.2186	2.6095	41.1714	10.1479	706.872	4.639	72.4848	1.1598	11.5976	37.982	172.224	12.4674	45.8104	28.9939	17.3963	3.4793	1717.89	13.3372	28.7504	152.798	11.699	1.7396	6.3787	2.3195	0	62.047	108908	2890.11	0
A265	1134.37	3143.85	2439.53	6323.16	2448.84	2940.83	1420.11	23079.4	10589.6	78825.2	4128.91	35948.1	2685.17	16418.9	10297.4	1525.38	7275.98	348.402	1158	93.4563	617.671	162.564	4830.01	346.612	194.79	40.82	296.84	617.313	3275.27	412.497	529.227	658.849	297.198	321.905	1643.54	373.109	811	1279.03	510.758	221.287	129.621	279.295	0.3581	597.977	108377	2949.42	0
A266	1111.45	2935.48	1173.39	7375.9	2169.38	2810.27	1262.92	17258.1	7072.29	67623.5	3406.72	42575.8	1940.16	17931.7	3603.63	2596.19	3100.08	220.473	696.761	90.5453	846.211	129.254	5555.24	145.074	104.009	15.8202	165.944	281.397	1664.82	258.508	498.167	396.514	260.528	94.5845	1430.55	150.123	312.088	1181.13	126.026	81.1205	100.98	98.6236	0.3366	515.67	128364	12453.7	0.3366
A267	415.995	2207.69	1056.42	12123.4	530.688	3424.67	1089.89	27243.6	13399.3	105582	6605.08	28985.7	713.577	10063.2	14017.4	2189.71	267.824	229.386	694.978	16.119	843.149	298.822	908.245	163.67	44.6373	3.0998	123.373	221.947	1800.37	65.0961	137.632	199.628	186.609	46.4972	1097.95	80.5952	180.973	474.892	129.337	50.217	122.753	59.5164	0	131.432	133624	4055.59	0
A268	1151.77	4836.1	5617.07	11504.1	2988.11	2194.22	2276.76	49494.5	12730.2	89396.5	6037.96	40202.2	7335.9	36218.3	21621.8	3802.16	2374.1	6.6157	31.1884	4.4105	45.365	7.8759	290.777	11.9713	14.8066	0.315	6.6157	78.4437	101.441	11.0262	21.1073	15.1217	17.0119	24.8877	88.8398	8.5059	14.2679	91.3601	6.7606	75.9234	10.0811	88.8398	0	32.1335	71943.6	2035.4	0
A26A	2068.55	3624.16	4869.61	3943.43	3813.04	3249.76	1528.28	26854.7	12815	161470	4514.38	46424.7	4051.77	17485.1	8304.89	1554.17	4528.76	100.671	261.745	24.9281	400.767	74.7843	2708.53	69.511	13.4228	2.8763	71.4286	538.83	967.402	49.8562	256.951	153.404	238.255	661.553	1893.1	39.7891	138.605	767.977	30.3787	26.8456	59.4439	186.961	0	231.544	80756.5	2176.88	0
A26C	1330.97	3660.93	1365.42	6057.08	1918.61	3417.09	3118.2	17042.2	8944.61	56300.6	3956.43	35922.7	2601.49	14227.6	2636.27	1534.62	3310.03	628.166	1986.49	151.3	2212.43	428.571	5157.38	216.481	116.515	32.4215	287.741	456.94	6637.28	325.903	548.801	932.117	715.974	358.325	1400.54	348.869	390.135	1589.67	97.0483	54.3735	397.163	74.9747	0	653.833	188856	21528.2	0
A26D	3490.08	7520.39	4074.88	8491.79	1848.3	4848.97	3501.08	34509.5	9823.64	76871	5138.7	34420.3	3805.96	65005	8895.62	1554.42	5390.39	22.2866	85.2834	10.1033	66.8598	8.6175	392.541	16.6407	70.4257	3.863	26.7439	53.4879	239.804	71.3171	77.2602	54.3793	16.3435	11.2919	122.428	25.2582	28.4526	130.748	15.9216	12.4805	13.6691	19.9094	0	59.7281	117240	7161.22	0
A4U3	2116.27	1185.71	1197.42	8127.98	786.032	4224.47	1478	43206.7	11876.5	258639	2744.45	58526.8	9621.32	17745.7	19344	2185.71	3001.21	13.7263	33.5083	2.0186	39.9677	10.0929	352.442	9.2854	13.3226	0.8074	10.0929	53.2903	143.722	8.478	44.4086	13.3226	15.7449	11.304	1148.97	21.3969	75.8135	148.163	9.782	3.2297	4.4409	50.0606	0	32.7008	93710.9	1174.31	0
A4U4	948.407	4880.49	1038.95	6739.26	143.388	2414.7	1061.15	25485.8	6059.66	65431.7	3235.58	45133.6	731.035	11558.8	26259.5	1924.29	52.1413	65.8812	151.492	12.3307	86.6672	26.4229	204.69	12.683	39.106	9.5123	38.4013	59.5397	141.627	62.7104	34.1737	64.8243	15.5015	22.5476	87.7242	76.8027	68.5587	184.961	18.4644	23.6045	16.2061	34.1737	0	37.6967	86014.1	1130.5	0
A4U5	2704.5	3207.59	1358.23	7232.77	1441.6	3310.36	1300.87	29695	10902.2	98484.9	4218.74	25572.8	836.566	33449.4	14924.1	1366.08	436.236	493.603	1401.57	96.5745	1780.02	364.837	1413.54	301.279	71.3991	23.1118	274.04	1174.58	6313.25	211.721	439.95	563.764	411.473	582.336	1376.81	264.135	360.995	773.834	138.948	144.036	451.506	255.468	1.6508	208.832	108090	5528.84	0
A4U7	8496.44	3609.64	3668.39	34850.2	3007.53	3330.62	10628.9	77467.6	19409.4	299853	8434.66	60664.1	14508	39667.6	8276.15	1366.28	3027.79	5.064	14.1793	0.5064	6.5832	2.0256	147.87	3.5448	12.1537	0	7.5961	12.6601	61.2748	17.7241	112.928	11.1409	0.5064	17.2177	738.843	2.532	1679.34	95.2039	14.6958	3.5448	2.0256	147.87	0	9.6217	173615	3476.94	0
A4U8	1312.48	2621	1131.61	9045.67	1605.54	4721.32	1471.41	26960.1	10474.6	94441.6	4217.19	42667.4	1426.47	31977.3	14959.7	1309.24	1533.98	1542.25	3451.28	263.934	2871.99	813.017	5599.42	550.521	453.434	234.808	909.025	1880.62	6379.36	750.449	1131.61	2199.57	746.854	738.943	1809.78	1053.22	981.179	4353.47	354.761	248.831	498.382	282.632	0.7192	1015.1	191808	4971.36	0
A4U9	1947.88	2207.01	2659.13	6458.61	1233.28	1702.56	732.601	21236.2	11977.8	63017.9	3018.73	32741.4	2504.66	12273.4	18226.7	4855.26	905.913	73.2601	141.497	11.7216	54.8404	9.6285	632.967	27.2109	37.258	13.8148	54.8404	48.1423	206.384	34.7462	76.6091	92.0984	65.7248	61.1198	188.383	61.1198	566.254	218.524	44.3872	20.0942	31.3972	26.3736	0	92.9356	99261.5	9937.48	0
A8LK	2239.75	3712.49	2994.69	45995.7	8283.65	9169.8	8926.19	113774	21203.6	332556	5307.77	140104	10013	23435.6	15057.4	846.117	933.43	3.3767	24.602	0	24.1196	5.7887	84.9011	4.3415	7.2359	0	4.8239	18.8133	71.3941	12.5422	198.263	7.2359	8.2007	3.3767	30.3907	87.3131	28.5962	34.7323	36.5123	0.9648	9.6479	46.3097	0	5.7887	174516	4861.07	0
A8LN	1478.48	4416.28	1707.71	4428.63	1641.24	3046.02	1916.06	20168.7	7773.75	49088.2	3341.29	17063.5	2158.07	20723.5	9909.25	2417.55	1130.38	24.7124	68.1721	2.1304	55.3899	10.2258	733.703	19.1734	56.6681	4.2608	26.4167	57.9463	146.144	11.9301	111.206	39.6251	45.164	55.3899	325.948	43.4597	110.256	355.347	13.1402	6.8172	9.7997	14.0605	0	114.614	91181.1	4620.37	0.8522
A9SD	883.816	2459.85	1041.17	7267.84	1114.96	4121.89	440.277	25070.5	7120.67	70895.6	3025.68	18794.5	716.673	11222.6	14656.3	1235.22	277.619	846.718	2174.07	159.397	780.269	408.072	2905.01	252.344	322.87	100.693	669.792	313.086	779.046	626.987	548.716	1199.35	140.236	219.731	782.715	588.259	679.022	1761.52	236.91	200.978	178.557	357.929	2.0383	535.671	119815	3715.04	0
A2OG	5608.33	2102.69	2121.61	10658.6	2762.88	5548.81	1360.28	43871.3	12418.7	129361	4066.74	78349	7370.09	18392.4	4246.32	2274.02	3963.19	104.584	369.829	33.0266	219.145	65.3651	1953.73	201.256	93.9193	12.385	116.625	250.452	1208.57	97.3596	514.32	219.833	133.482	193.687	1025.54	120.753	309.242	593.102	159.99	33.7146	53.3242	148.964	0.344	290.015	81450.1	4849.75	0
A5NC	2890	4462.89	1956.03	8871.78	823.683	5012.58	1311.98	16258.2	7839.48	62229.8	2792.22	9854.06	226.243	9056.53	17342.8	1644.52	205.779	7.3898	40.3599	1.7053	11.9374	1.7053	495.119	11.9374	54.0027	2.8422	12.5059	38.0861	176.219	13.0743	96.6363	22.1695	16.485	7.9583	540.027	31.2647	54.952	175.082	13.4495	6.8214	7.9583	2.2738	0	43.7706	92870.4	3905.42	0
A9QB	1295.19	3666.2	4801.81	5909.38	2076.18	3804.75	46.1831	16564.1	3231.17	28706.5	3130.97	18456.3	547.188	31881.6	5180.76	894.386	195.454	10.7211	37.9361	2.4741	15.6693	5.3605	239.163	15.2569	11.5458	0.8247	49.0696	89.8922	235.452	13.1952	18.9681	24.741	41.2349	19.3804	94.8404	35.8744	81.8555	105.561	8.3253	6.1852	3.2988	102.263	0	27.2151	67266.2	3929.28	0
A6FS	1891.89	9322.02	2665.9	23448	2131.68	8646.35	6296.15	106769	27016.7	306058	8572.17	96128.8	7889.02	32779.8	14040.3	631.397	14876.9	405.405	1705	39.1029	998.85	395.63	3277.75	477.286	59.2294	49.4537	367.453	1342.73	3766.53	189.764	668.775	868.89	182.289	381.254	578.493	305.923	1736.69	2127.08	323.49	31.6274	407.13	71.3053	0	497.412	243687	2969.52	0
A690	731.755	3672.09	1416.17	5457.59	702.17	6900.39	540.434	29101.1	4528.6	54753	2120.81	11160.7	418.146	21636.6	19595.2	2892.5	446.746	16.7653	58.6785	5.9172	44.3787	4.931	557.199	13.3136	20.217	1.9724	16.7653	21.6963	102.071	29.0927	62.6233	21.2032	10.355	1.4793	93.6884	26.1341	63.6095	152.86	11.4152	6.9034	11.3412	34.5168	0	33.0375	51761.8	1785	0
A693	675.624	4082.53	1480.33	12394.9	1561.9	4999.52	1415.07	40121.9	8457.29	59617.6	3430.9	22865.2	729.846	13304.2	10155.5	2162.67	464.012	123.32	370.442	35.0288	623.8	140.115	3223.13	131.958	52.3033	10.0768	86.3724	381.478	1250.96	120.442	417.946	246.161	129.079	83.0134	1270.15	223.129	124.424	823.896	31.905	42.7063	121.401	55.6622	0.4798	325.336	90843.6	3199.32	1.4395
A694	467.045	2393.88	1464.92	8361.36	955.353	2612.74	946.921	27217.3	11030.2	91526.2	2370.79	46889.3	1142.68	37431.8	16764.9	3966.95	1129.85	72.5863	333.237	18.6965	285.213	96.4151	1256.33	64.5212	19.4297	2.5662	111.812	300.243	566.393	65.9875	186.598	158.004	80.6514	79.5517	258.818	103.014	65.8922	342.769	19.6606	17.2301	112.179	56.0894	0	126.109	76548.1	7872.07	0
A824	1002.47	7393.19	2037	13534.8	334.485	5906.76	6002.96	48450.9	16161.3	126651	6618.65	50624.6	4838.18	24773.1	10849	1731.62	2503.7	326.591	762.21	56.2407	1268.38	327.578	881.105	157.869	42.9206	6.4134	165.762	1105.08	3225.95	217.563	448.446	377.898	433.646	811.544	492.847	286.63	202.19	734.583	22.817	67.0942	298.471	95.2146	0	199.803	128682	5954.72	0.4933
AA1Q	1213.82	6142.11	3790.75	8093.74	565.258	2766.25	1980.84	25519.4	9157.72	88882.4	3299.59	14501.4	933.623	15035.9	23436.9	2126.89	189.862	166.061	468.434	41.6506	526.853	117.92	953.096	65.9919	104.938	16.2275	137.393	245.035	834.635	190.403	166.602	281.277	136.311	52.4689	312.65	217.989	129.982	312.109	53.5183	41.1097	106.02	76.2693	0	137.393	63645.9	2485.51	0.5409
AA1R	919.708	2244.26	1926.65	15124.4	3073.88	3142.96	4666.19	62035.6	14470.7	197011	5234.11	64628.4	21349.8	20592.8	11084.2	715.684	2100.41	77.2654	216.842	9.2576	290.547	86.167	416.592	53.7654	23.8562	6.4091	58.0381	214.349	846.715	145.273	88.3034	100.409	126.758	190.849	155.955	91.5079	940.577	276.304	31.8355	19.2273	81.5382	316.895	0	79.7579	126453	2100.8	0
AA1V	3222.06	4715.68	1349.21	7783.2	1666.92	3039.38	4714.93	23901.4	11644.4	101114	7067.52	76333.5	1715.3	31319.2	7059.64	2426.11	5606.53	49.5124	147.037	21.0053	127.157	30.0075	1256.56	35.2588	134.284	6.7517	63.3908	1545.76	1359.71	210.053	103.151	129.407	133.533	66.7667	412.603	87.3968	65.3638	470.368	27.3856	25.1313	30.7577	39.7599	0	171.793	129348	8020.81	0.3751
AA1W	682.886	2011.74	1347.73	8119.97	1287.75	5121.64	2447.15	21126.3	8371.22	90039	3464.77	20361.6	4580.96	24773.9	11060.4	1359.48	1641.36	1272.65	3341.02	407.718	6098.99	1624.58	4739.09	901.007	344.379	36.9128	851.091	4207.21	13211.8	1200.08	1424.08	2166.53	1968.96	1494.97	2120.39	1731.12	878.704	3141.36	299.367	349.413	1275.17	445.05	2.5168	973.993	130435	3612.07	0
AA21	1240.35	6192.91	1810.74	11777.9	1076.12	4006.26	877.998	71221.1	21916.6	248163	4408.24	66899.4	2414.49	29611.6	22727.8	1851.93	209.072	89.6767	232.534	1.5641	141.814	43.7956	264.338	75.5996	22.9406	6.7779	61.5224	57.8728	417.101	18.7696	50.5735	63.0865	20.3337	38.5819	86.5485	54.7445	106.022	230.97	46.1001	13.0344	45.3597	18.7696	0.5214	35.4536	162549	6737.88	0
A8JZ	1038.11	2014.32	1071.8	11830.3	1357.34	3919.14	104.443	51244.1	5553.17	74371.4	2228.26	29848.4	3404.93	27348.5	9180.46	1074.33	299.01	32.849	107.391	8.0017	138.977	37.0604	360.076	24.0051	26.1108	5.4748	39.5873	61.4866	256.054	30.7433	45.0621	59.8021	30.3222	16.8457	99.8105	53.0638	201.061	152.453	22.1857	21.0571	27.7953	19.3725	0	46.3255	42784.6	6552.06	0.4211
A8K1	1031.53	2962.51	1654.03	6607.16	3986.79	4995.31	2498.93	33371.1	6945.04	124432	4337.45	44148.3	5505.33	16417.1	9051.13	1295.27	1184.06	360.886	1000.85	63.9114	1396.25	285.045	1596.08	315.722	74.5633	17.8952	317.426	794.205	3270.98	378.781	488.709	497.657	386.877	342.565	1047.29	439.284	1229.54	956.114	162.126	121.432	358.33	217.725	0.4261	270.132	88665	5889.45	0
A8K4	2676.46	7366.68	3059.66	27135.4	3716.38	6727.4	10775.6	51900	13440.1	176392	8568.15	50254.2	14223.5	18486.5	14105.6	1547.5	1615.42	480.037	1271.68	92.2441	2270.31	836.622	985.314	336.393	103.258	7.3428	288.664	1167.05	5027.54	467.646	822.396	741.625	642.038	199.174	623.222	589.261	357.32	1108.77	55.6218	171.179	643.414	163.378	0	268.013	78290	3697.11	0.9179
A8K5	489.899	2870.24	1562.94	8257.96	1733.88	5367.13	2032.25	27502.7	11567.2	82547	2611.11	18207.1	123.932	13093.6	22803.4	1140.64	429.681	118.493	265.734	20.979	360.14	83.5276	1120.44	134.81	28.749	6.993	78.0886	128.205	743.201	60.2176	110.334	182.595	141.414	40.7925	294.095	126.263	205.536	330.614	67.7117	48.951	82.3621	43.9005	0.3885	153.458	161777	15438	0
A8K6	553.327	3195.44	1391.21	5621.4	1267.13	10718.8	1043.95	26920.1	7555.85	100231	4449.41	29770.5	3766.74	34440.9	8246.41	898.827	2883.26	11.8382	39.0223	0.8769	45.599	6.5768	624.794	4.823	32.007	3.0692	8.769	31.1301	185.465	8.3306	42.0914	19.7304	31.1301	8.769	308.67	12.7151	124.345	170.996	8.8611	1.7538	3.0692	7.0152	0.4385	66.6447	83992.1	8721.72	0
A8ZM	1914.43	940.4	2037.46	2994.04	1177.52	4112.39	607.493	17809.3	4146.87	96323.5	1094.93	24673.1	1382.29	8795.66	10395.9	1326.1	1307.36	2.98	13.1971	0.4257	59.1741	87.2712	198.808	0.8514	21.2857	1.2771	2.1286	7.2371	24.2656	2.98	124.734	6.8114	2.5543	0.4257	48.957	11.4943	195.117	88.5483	12.5543	0.4257	1.2771	129.417	0	13.1971	72092.4	3339.29	0.4257
A8ZN	1803.75	5461.2	1017.84	20165	1826.05	6607.49	6039.25	78620	17273	307285	5752.9	49633.4	5429.97	14639.6	11251.6	1066.9	1268.51	559.322	1138.27	9.8127	1264.94	396.967	2529.88	619.982	64.2284	12.4888	214.987	662.801	6134.7	124.888	533.452	396.967	462.979	1054.42	449.599	519.179	422.418	1876	101.695	39.2507	523.64	206.958	0.8921	248.885	232302	12909	0
A8ZO	1152.18	5186.25	3119.13	6676.67	397.039	5340.77	604.684	29340	7501.57	142332	4284.7	48028	972.524	12836.7	7906.32	2053.74	2387.91	120.856	321.606	44.2056	684.984	98.5501	1983.58	78.2723	65.2945	6.0833	70.5668	459.495	2086.59	170.739	178.039	209.267	151.678	75.0279	601.845	126.128	89.2426	609.551	40.2393	57.9945	170.334	73.4057	0	354.862	86600	5128.26	0.4056
A8ZQ	3393.05	3990.76	1345.07	8633.36	1171.65	3191.9	701.585	39195	7369.72	112810	1600.35	28578.3	2262.32	24045.8	9909.33	2655.81	552.377	1.3204	4.4014	1.7606	4.8415	0	263.644	1.3204	86.2676	0.8803	3.5211	4.4014	27.2887	2.6408	27.2887	2.6408	0.4401	2.2007	134.243	22.8873	205.295	105.634	20.3565	0.4401	1.3204	0.8803	0.4401	33.4507	79384.2	8035.01	0
A8ZT	750.725	2096.72	1637.95	8020.25	1420.69	4109.65	437.923	23903	9656.3	148362	3208.02	20955.8	107.301	10108.6	23955	6159.36	131.566	38.2946	108.817	16.6828	55.7357	14.787	312.044	17.0619	28.0574	7.9622	43.6027	42.8444	89.4804	56.8731	45.8776	62.5604	17.4411	22.7492	74.3142	75.8308	86.705	147.491	25.3692	12.8912	11.3746	12.1329	0	36.3988	49666.9	9484.54	0
A8ZX	6074.73	3430.97	4092.83	18957.4	730.038	6784.84	2972.6	45560.2	15931.8	235762	4327.26	51046	5870.2	27372.2	19081.2	2315.46	2602.33	275.338	579.52	43.5296	1053.1	237.053	1253.44	187.754	54.0186	8.9157	198.768	913.072	2023.34	121.673	290.022	289.498	338.272	650.846	848.564	655.566	513.502	908.352	60.0026	55.592	287.4	121.149	0	243.87	180298	4387.05	0
AA9Y	651.212	3145.42	1811.38	41883	2904.64	4844.05	4560.59	44762.9	14506.8	98682.3	4079.03	17562.7	589.568	22797.2	21160.7	1267.65	615.912	146.997	439.41	46.8915	117.492	39.5153	1645.42	96.9442	96.4173	53.2139	148.577	152.792	395.153	158.588	204.426	228.135	86.4067	101.159	285.564	137.513	166.749	603.267	43.8251	13.6986	40.569	262.908	0	259.22	149580	13338	0
AAA0	2170.73	3009.62	2268.48	13017.4	4132.07	5912.12	4048.18	44254.8	12061.7	184899	6565.91	49237.2	4127.91	36257.2	10391.5	1757.52	13558.2	159.459	380.276	40.5581	128.261	30.8519	611.838	64.8236	78.6897	41.2514	120.288	87.0093	379.236	137.62	139.007	270.387	49.2244	57.544	207.644	199.324	167.45	643.037	70.9282	57.8906	51.3043	79.383	1.7333	167.085	71558.7	10524.3	0
AAA3	1167.81	2488.44	1039.84	9531.19	369.629	6073.79	463.072	43362.6	9192.86	105887	3047.25	22163.9	1722.94	17259.3	13317.2	3418.72	1258.95	160.188	421.184	44.1898	936.731	188.267	2335.15	156.966	103.57	8.2856	165.712	1046.75	1886.81	62.6022	299.662	240.282	159.267	160.648	569.404	93.9033	85.7328	783.909	38.4681	35.9042	192.41	76.8718	0	313.932	95196.3	5060.09	0
AAA4	1392.82	7312.71	1879.01	23206.6	1913.26	13516.6	4151.93	70984	24981.2	261894	6050.28	72753.6	6547.51	22542	13547	614.365	9160.77	996.685	3662.98	76.7956	3349.72	1352.49	7912.15	1361.88	98.895	6.6298	672.376	7348.07	18797.2	152.486	1769.61	1520.44	950.276	4543.65	1535.91	740.884	1543.84	3537.57	191.171	60.7735	881.768	167.403	0	921.547	311983	5749.19	0
A9VZ	2065.81	1459.81	903.269	4290.64	1268.11	3876.33	1209.81	11299.5	5697	53986.3	2807.42	18810.5	523.852	7184.19	7929.77	575.53	285.336	36.2191	61.8375	11.0424	22.0848	11.4841	219.523	23.4099	3.5336	7.0671	25.6184	18.5512	127.209	10.6007	393.551	54.3286	31.3604	3.0919	34.4523	548.587	114.046	795.053	52.2482	5.742	11.4841	5.3004	0	45.9364	55187.3	10681.1	0
A9W2	5869.04	3869.55	2133.39	6640.18	1308.37	4391.23	3694.54	36700.4	12911.5	106886	7181.86	55529.2	1061.69	40924.4	13552	1321.15	1860.05	26.1118	63.8906	1.1111	40.5566	12.7781	190.561	19.445	15.556	2.7779	19.445	31.1119	145.559	45.5568	148.337	31.6675	27.2229	44.4456	83.3355	30.5564	56.6737	240.006	32.0842	12.2225	6.1113	65.0017	0.5556	36.1121	124150	7801.77	0
A9W5	4502.14	3574.25	3879.81	5997.33	3206.2	5416.13	3112.18	39307.7	15769.2	182962	4135.15	51566.8	1557.16	31723.8	11884.6	2397.97	2299.15	94.0171	150.641	17.6282	191.774	37.9274	473.825	50.7479	30.4487	7.4786	64.6368	294.338	540.064	28.8462	110.577	96.688	147.436	264.957	318.376	76.3889	119.562	223.291	25.438	16.5598	54.4872	41.6667	0	64.6368	110034	14508	0.5342
AAZV	6134.89	3351.29	1773.9	4952.45	1671.52	7959.73	1421.15	35702.1	13140.2	187584	5316.84	28337.2	3059.19	39868	10646.3	830.179	1474.04	274.624	601.65	17.9525	349.345	131.49	2377	229.015	94.1291	2.9112	192.14	435.226	1099.95	69.869	193.595	323.144	314.411	705.968	1084.42	183.891	308.627	990.296	230.301	91.2179	97.5255	136.827	0.4852	367.783	142158	7892.64	0
AAZY	750.555	3982.98	625.463	34526.3	1815.69	14398.2	8645.45	93214.7	20794.2	219500	8289.42	76909	5207.25	24728.3	12853.4	774.981	3144.34	337.528	1332.35	9.6225	277.572	133.235	1908.22	434.493	35.5292	34.789	222.798	326.425	1993.34	56.9948	871.947	391.562	77.7202	325.685	196.151	277.572	299.941	889.711	129.978	11.1029	80.681	35.5292	0	178.386	376571	11106.6	0
AB01	331.956	5742.42	885.675	18344.4	1129.48	17770	322.314	107018	12743.8	130693	2338.84	34282.4	3158.4	11833.3	359.504	581.267	765.84	108.815	789.256	8.2645	224.518	73.0028	2063.36	381.543	24.7934	5.5096	101.928	269.973	1330.58	23.416	231.405	253.444	59.2287	49.5868	258.953	122.59	169.766	789.256	140.923	6.8871	110.193	8.2645	0	159.78	180470	8599.96	0
A89C	2420.46	9703.51	2954.92	10322.5	776.333	2357.17	99.6966	29700.9	14339	138045	4871.26	65398.8	1767.23	13526.7	38092.8	2784.14	889.467	9.5362	29.4755	2.1673	13.4374	6.0685	250.108	15.1712	50.2818	0.8669	18.6389	32.9432	46.814	6.0685	20.3728	29.4755	11.7035	15.1712	89.7269	29.4755	31.7382	81.0577	16.528	4.7681	6.9354	10.8366	0	24.7074	168384	12976	0
A9TA	2237.01	3014.59	1217.09	6629.47	1060.03	2288.25	436.145	17982.7	4926.69	27410.7	3094.14	54603.4	897.906	7213.58	3607.13	2720.68	2120.39	148.977	291.887	44.4908	326.266	55.6136	1613.8	112.575	54.2653	16.8526	118.642	376.487	959.924	132.798	300.987	233.914	247.733	426.371	467.154	189.76	143.756	655.903	40.6147	30.6717	74.1514	73.8144	0	235.936	115781	18586.7	0.3371
AA3N	3192.16	6357.81	2581.45	13971.8	1779.68	8156.82	3763.67	52050.2	11761.5	81667	5106.02	32715.1	3935.39	26519.1	9000	881.281	680.839	450.028	1901.16	107.123	2510.77	870.237	3216.45	759.801	98.8404	5.5218	246.273	1333.52	8319.71	256.764	655.991	913.308	367.2	115.958	1661.51	462.176	411.949	1344.56	98.1612	108.228	800.11	113.749	0	362.783	159406	5157.92	0
AA3O	574.567	1778.79	3097.25	11356.1	2917.11	2626.45	1915	25090	8730.71	73385.4	3246.3	23099.3	3075.62	14694.4	17551.3	1177.86	236.924	75.3697	203.464	23.6586	303.169	51.373	642.501	65.9062	36.1639	5.4077	56.4428	181.158	395.775	74.0177	75.7076	121.335	75.7076	44.2755	1322.86	98.3523	92.8433	262.611	32.6624	40.8956	56.4428	981.158	0.676	113.561	112069	4801.28	0
AA3P	1967.5	2181.14	2362.81	6665.96	663.293	5158.76	181.673	36321.8	17295.7	296368	3573.26	60169.4	209.377	24170.5	43865.2	7204.05	196.058	15.4502	38.3591	3.7294	60.2025	4.7949	343.634	13.8519	28.7693	0.5328	11.7208	33.5642	100.16	13.3191	18.114	30.9004	19.1795	4.2621	110.282	23.9744	36.3506	105.487	11.3639	11.1881	9.057	6.3932	0	52.7437	60604.7	4592.1	0
A8RT	982.558	3558.53	588.76	7910.08	449.612	4141.86	1405.43	28809.7	7639.92	69797.3	3753.1	24879.8	2994.96	6497.67	12754.7	1203.49	373.256	210.077	403.876	60.4651	383.333	81.7829	2067.44	193.411	88.7597	20.9302	159.302	293.798	971.705	242.248	295.736	298.45	143.023	188.372	1412.02	314.729	203.636	779.07	89.6434	85.6589	100.775	96.124	0.3876	249.612	63331.4	8117.44	0
AA3S	764.058	591.547	1161.49	6752.11	331.197	4836.35	1236.95	19655.3	7968.9	35965.2	1662.32	29912.6	14.6879	4812.73	20531.4	2713.8	123.263	74.0154	194.11	25.9198	340.989	87.2633	669.595	48.6716	48.0956	3.456	50.9756	182.59	413.853	69.6954	90.1433	162.431	53.2796	17.8559	908.921	275.038	82.903	287.71	33.7735	11.2319	65.6635	16.7039	0	110.591	54069.6	6376.76	0
AA3V	10601.3	3783.55	2384.18	54099.1	2975.97	20126.9	4190.29	237082	31665.2	331139	4882.79	143228	14377	10109.5	10885.7	742.194	11441.6	682.034	3502.37	36.6193	716.691	391.041	10714.4	1513.16	135.361	26.8105	696.42	3895.37	4086.97	155.632	1352.95	1501.39	348.537	897.172	1517.74	1303.25	1387.31	4136.01	584.914	12.4244	837.012	244.564	0	893.902	326858	4540.79	0

## Sheet: Supplemental Figure 2A
Serum LDH	Tumor LDH
337.9	622.166
316.4	575.863
341.9	592.381
346.9	631.544
427.4	692.474
276.2	477.112
203.5	484.572
255.6	483.714
228	560.647
211.8	524.455
256.3	411.051
215.3	491.473
488.8	603.251

## Sheet: Supplemental Figure 2B
Serum LDH Activity	Final Tumor Volume
102.871	91.2925
158.685	66.27
209.849	674.16
171.449	138.915
129.947	188.528
201.195	104.104
169.067	56.448
202.121	600
187.775	393.588
148.513	309.375
191.776	414.05
160.932	396.118

[truncated: 70 more sheets: Figure 2A, Figure 2B, Figure 2C, Figure 2E, Figure 2F, Figure 2H, Figure 2I, Figure 2J, Figure 2K, Supplemental Figure 3A, Supplemental Figure 3B, Supplemental Figure 3C, Figure 3A, Figure 3B, Figure 3C, Figure 3D, Figure 3E, Figure 3F, Figure 3G, Figure 3H …]
